# Supplementary material for: 2-(4-Chloro-2-nitro­phen­yl)-4-meth­oxy-9-phenyl­sulfonyl-9H-carbazole-3-carbaldehyde
Source: Acta Crystallogr Sect E Struct Rep Online. 2014 Jan 31;70(Pt 2):o230–1. doi: 10.1107/S1600536814001809 (PMC3998368; doi:10.1107/S1600536814001809)
Supplement: Supplementary file 2 [file e-70-0o230-Isup2.hkl]

# 
# h,k,l, Fc-squared, Fo-squared, sigma(Fo-squared) and status flag 
# 
data_I
_shelx_title ' 26 in P-1' 
_shelx_refln_list_code          4 
_shelx_F_calc_maximum      173.30 
_exptl_crystal_F_000       536.00 
_reflns_d_resolution_high  0.8107 
 
loop_ 
 _symmetry_equiv_pos_as_xyz 
 'x, y, z' 
 '-x, -y, -z' 
 
_cell_length_a     8.1937 
_cell_length_b    11.6112 
_cell_length_c    12.4346 
_cell_angle_alpha  93.886 
_cell_angle_beta   93.952 
_cell_angle_gamma  97.772 
 
_shelx_F_squared_multiplier     1.000 
 
loop_ 
 _refln_index_h 
 _refln_index_k 
 _refln_index_l 
 _refln_F_squared_calc 
 _refln_F_squared_meas 
 _refln_F_squared_sigma 
 _refln_observed_status 
   1   0   0     4194.51     3561.54     98.90 o 
   2   0   0    10876.58    10313.20    282.75 o 
   3   0   0     5632.72     5834.95     84.89 o 
   4   0   0     2838.89     3293.03     47.48 o 
   5   0   0       47.81       41.61      1.16 o 
   6   0   0       95.45       90.20      2.00 o 
   7   0   0       11.47       15.73      2.39 o 
   8   0   0       87.57       76.74      4.68 o 
   9   0   0       25.25       23.11      4.17 o 
 -10   1   0       17.01       15.56      4.08 o 
  -9   1   0        0.10        1.71      2.78 o 
  -8   1   0       28.43       38.52      3.11 o 
  -7   1   0       25.22       20.27      2.24 o 
  -6   1   0       56.63       66.17      3.32 o 
  -5   1   0        0.16        0.97      1.17 o 
  -4   1   0      284.26      337.70     11.26 o 
  -3   1   0      103.83      153.56      5.72 o 
  -1   1   0        0.57        2.50      0.18 o 
   1   1   0     4416.62     4361.39     35.35 o 
   2   1   0     9972.35    10087.95     84.82 o 
   3   1   0      611.68      695.24      8.31 o 
   4   1   0      629.93      741.73      9.79 o 
   5   1   0       36.60       49.19      1.25 o 
   6   1   0      189.32      218.54      3.63 o 
   7   1   0       14.24       12.61      1.39 o 
   8   1   0        4.44        7.38      0.98 o 
   9   1   0       13.93       17.46      1.72 o 
 -10   2   0       22.37       30.54      4.96 o 
  -9   2   0       32.59       30.95      4.58 o 
  -8   2   0      288.12      230.40      7.63 o 
  -7   2   0      249.89      251.86      7.60 o 
  -6   2   0       16.24        7.54      1.63 o 
  -5   2   0      408.20      377.22     12.87 o 
  -4   2   0       93.36      127.92      2.79 o 
  -3   2   0      134.76      110.75      2.22 o 
  -2   2   0      359.30      320.66      3.55 o 
  -1   2   0     1890.38     2010.11     19.58 o 
   0   2   0     6674.76     7120.88     63.23 o 
   1   2   0     1889.30     2072.89     15.88 o 
   2   2   0        0.77        0.80      0.15 o 
   3   2   0      893.55      864.94      8.56 o 
   4   2   0        8.57        1.73      0.72 o 
   5   2   0        3.65        2.56      0.62 o 
   6   2   0      219.79      166.51      2.98 o 
   7   2   0        2.70        1.11      0.92 o 
   8   2   0        3.17        3.66      2.83 o 
   9   2   0       31.80       33.14      2.54 o 
 -10   3   0        7.34        6.67      3.35 o 
  -9   3   0        0.62        1.07      2.53 o 
  -8   3   0        6.04        0.52      2.80 o 
  -7   3   0       38.04       46.51      5.28 o 
  -6   3   0      220.35      236.53      4.57 o 
  -5   3   0      167.17      196.08      3.84 o 
  -4   3   0        1.16        6.64      1.66 o 
  -3   3   0        1.93        0.77      0.36 o 
  -2   3   0      930.66      944.62     12.46 o 
  -1   3   0      851.28      799.11      7.15 o 
   0   3   0      351.16      315.23      3.31 o 
   1   3   0     5194.05     5119.72     41.05 o 
   2   3   0      746.68      684.62      5.75 o 
   3   3   0     1161.70     1034.08      9.08 o 
   4   3   0      260.76      253.05      3.15 o 
   5   3   0      232.92      259.04      3.70 o 
   6   3   0       11.28        7.23      0.97 o 
   7   3   0        0.55        0.78      1.35 o 
   8   3   0       23.98       21.18      2.20 o 
   9   3   0        7.98        5.23      1.82 o 
  -9   4   0       17.61       17.67      3.51 o 
  -8   4   0       18.81       16.99      2.39 o 
  -7   4   0      213.09      187.12      3.98 o 
  -6   4   0       12.36       14.47      1.20 o 
  -5   4   0      164.23      170.91      3.05 o 
  -4   4   0       23.94       10.22      0.56 o 
  -3   4   0       11.59       26.75      1.48 o 
  -2   4   0      361.41      360.21      4.49 o 
  -1   4   0     3003.08     3207.02     29.70 o 
   0   4   0     1966.83     2001.01     17.94 o 
   1   4   0     1298.48     1494.96     14.24 o 
   2   4   0     3111.27     2876.83     25.51 o 
   3   4   0      178.15      210.52      2.47 o 
   4   4   0       49.07       48.19      1.15 o 
   5   4   0      330.95      303.54      4.08 o 
   6   4   0      861.96      882.87     27.54 o 
   7   4   0       11.73       18.34      2.20 o 
   8   4   0       20.21       28.59      4.43 o 
   9   4   0       71.51       73.08      4.02 o 
  -9   5   0        1.00        3.38      2.59 o 
  -8   5   0       29.78       31.08      1.51 o 
  -7   5   0      578.67      547.15     10.00 o 
  -6   5   0      202.22      219.67      3.98 o 
  -5   5   0      397.23      374.81      6.03 o 
  -4   5   0      360.39      418.23      5.21 o 
  -3   5   0      514.67      523.25      5.92 o 
  -2   5   0       41.61       38.44      0.95 o 
  -1   5   0      181.29      192.52      2.23 o 
   0   5   0      604.17      652.50      7.52 o 
   1   5   0      135.19      107.58      1.62 o 
   2   5   0     1062.34     1067.58      9.86 o 
   3   5   0        4.13        2.79      0.47 o 
   4   5   0      219.67      226.69      2.80 o 
   5   5   0       66.71       60.14      1.85 o 
   6   5   0      140.62      128.99      5.02 o 
   7   5   0       15.94       17.00      2.77 o 
   8   5   0       54.96       62.11      3.86 o 
  -9   6   0        3.47        1.36      1.42 o 
  -8   6   0      115.61      115.14      4.00 o 
  -7   6   0       11.23        6.27      1.26 o 
  -6   6   0      447.08      438.25      8.39 o 
  -5   6   0      363.36      389.55      6.40 o 
  -4   6   0      226.69      229.30      3.20 o 
  -3   6   0      533.20      515.01      6.47 o 
  -2   6   0     1357.13     1562.92     15.81 o 
  -1   6   0      225.24      219.91      3.23 o 
   0   6   0     1285.41     1478.37     17.85 o 
   1   6   0      253.05      192.39      2.82 o 
   2   6   0      422.47      455.53      5.24 o 
   3   6   0      548.01      594.41      6.11 o 
   4   6   0     1067.30      996.32     10.47 o 
   5   6   0       84.09       66.28      2.12 o 
   6   6   0      351.02      341.87      7.80 o 
   7   6   0      134.11      114.10      5.68 o 
   8   6   0        1.34        3.69      2.20 o 
  -9   7   0       14.03       19.38      2.43 o 
  -8   7   0        5.45        7.40      1.99 o 
  -7   7   0       69.30       69.91      3.38 o 
  -6   7   0       98.64       95.39      8.71 o 
  -5   7   0        7.16        5.10      0.83 o 
  -4   7   0        4.54        2.68      0.52 o 
  -3   7   0      160.61      173.33      2.43 o 
  -2   7   0      281.88      270.72      3.67 o 
  -1   7   0       44.98       47.31      1.49 o 
   0   7   0     2036.35     2223.31     26.53 o 
   1   7   0      297.58      295.65      4.03 o 
   2   7   0       68.18       61.90      1.66 o 
   3   7   0      766.20      734.67      8.58 o 
   4   7   0      230.45      236.40      3.48 o 
   5   7   0        1.36        4.83      1.05 o 
   6   7   0      176.24      168.10      4.49 o 
   7   7   0      169.66      203.76     12.20 o 
   8   7   0        3.00        9.32      2.64 o 
  -9   8   0       22.95       26.37      3.04 o 
  -8   8   0       24.07       26.21      3.00 o 
  -7   8   0        0.53        1.55      1.93 o 
  -6   8   0       65.16       64.66      4.58 o 
  -5   8   0      171.24      177.11      3.11 o 
  -4   8   0      320.94      340.64      4.16 o 
  -3   8   0       27.80       22.94      0.99 o 
  -2   8   0     1175.76     1244.43     15.05 o 
  -1   8   0       29.41       31.05      1.36 o 
   0   8   0       33.04       36.94      1.77 o 
   1   8   0        5.28        3.42      0.74 o 
   2   8   0       10.61       10.38      0.92 o 
   3   8   0       75.73       83.96      2.13 o 
   4   8   0      147.22      149.49      3.15 o 
   5   8   0        0.29        0.29      0.63 o 
   6   8   0      119.47      147.54      4.34 o 
   7   8   0       24.31       23.25      1.71 o 
  -8   9   0       24.43       21.94      3.19 o 
  -7   9   0       43.89       45.15      3.98 o 
  -6   9   0        0.33       -1.45      2.12 o 
  -5   9   0       78.91       70.75      3.08 o 
  -4   9   0       28.23       30.99      2.74 o 
  -3   9   0        0.01       -0.02      0.70 o 
  -2   9   0      261.84      248.64      6.36 o 
  -1   9   0        0.89       -1.12      1.12 o 
   0   9   0        0.82        2.50      0.83 o 
   1   9   0       64.01       67.78      1.96 o 
   2   9   0       90.61       72.30      2.55 o 
   3   9   0        9.36       11.00      1.09 o 
   4   9   0       98.69       91.84      2.54 o 
   5   9   0      109.52      108.41      2.94 o 
   6   9   0       48.48       38.44      2.47 o 
  -8  10   0        0.05       -1.23      2.43 o 
  -7  10   0        0.05       -1.64      2.06 o 
  -6  10   0       10.42       12.54      3.34 o 
  -5  10   0       90.76       79.49      3.36 o 
  -4  10   0       35.38       33.49      2.05 o 
  -3  10   0      639.36      662.18      9.71 o 
  -2  10   0       12.35        9.20      1.23 o 
  -1  10   0       43.21       49.77      2.24 o 
   0  10   0        9.43        2.87      1.13 o 
   1  10   0        3.08        1.13      0.94 o 
   2  10   0       14.27       12.01      1.19 o 
   3  10   0       28.57       32.01      1.61 o 
   4  10   0      165.20      168.60      3.72 o 
   5  10   0       89.21       98.67      2.98 o 
   6  10   0       18.93       21.75      2.24 o 
  -7  11   0       34.44       20.58      3.70 o 
  -6  11   0       13.90       16.93      1.65 o 
  -5  11   0        3.49        2.10      1.35 o 
  -4  11   0       79.46       88.29      3.30 o 
  -3  11   0      271.31      252.73      6.12 o 
  -2  11   0        4.64       10.63      1.42 o 
  -1  11   0      348.26      367.12      6.99 o 
   0  11   0      203.89      184.32      5.30 o 
   1  11   0       32.71       35.99      1.71 o 
   2  11   0       38.02       35.56      1.71 o 
   3  11   0       89.31       92.63      2.80 o 
   4  11   0        0.33        0.78      1.11 o 
   5  11   0        1.39        1.17      1.23 o 
  -6  12   0        0.21       -0.86      2.28 o 
  -5  12   0        1.12        0.83      1.47 o 
  -4  12   0       36.02       45.70      3.11 o 
  -3  12   0       11.66        5.93      1.57 o 
  -2  12   0       19.20       18.33      2.06 o 
  -1  12   0        4.73        6.52      1.37 o 
   0  12   0       12.37       15.63      1.74 o 
   1  12   0       75.41       88.06      2.91 o 
   2  12   0       25.77       31.17      1.96 o 
   3  12   0        0.06       -0.19      1.14 o 
   4  12   0       14.43       19.43      2.68 o 
  -5  13   0        8.87        5.73      1.84 o 
  -4  13   0        1.78        2.13      1.71 o 
  -3  13   0       19.10       20.92      2.16 o 
  -2  13   0       10.12       20.02      2.17 o 
  -1  13   0       24.91       22.86      2.03 o 
   0  13   0       29.06       24.55      2.08 o 
   1  13   0       16.04       13.51      1.84 o 
   2  13   0       19.97       30.95      3.65 o 
  -3  14   0       11.81       10.30      3.04 o 
  -2  14   0        4.82        6.48      1.95 o 
  -1  14   0        0.25        2.33      1.69 o 
   0  14   0        0.57        1.21      1.54 o 
   0 -14   1       12.87       25.84      2.23 o 
   1 -14   1       19.89       26.01      2.56 o 
   2 -14   1        8.80        6.88      1.93 o 
   3 -14   1        1.99       -0.27      1.95 o 
  -2 -13   1        0.41       -1.38      1.38 o 
  -1 -13   1       58.59       65.06      3.57 o 
   0 -13   1       70.17       84.73      4.53 o 
   1 -13   1        1.24       -1.00      1.39 o 
   2 -13   1      113.98      133.23      7.63 o 
   3 -13   1       11.01       11.70      1.92 o 
   4 -13   1        0.07        0.21      3.00 o 
   5 -13   1       11.05       12.70      2.24 o 
  -4 -12   1        4.27       -0.23      1.33 o 
  -3 -12   1        4.58        3.57      1.37 o 
  -2 -12   1        0.00       -0.06      1.17 o 
  -1 -12   1       64.05       60.89      2.73 o 
   0 -12   1        8.24        5.56      1.41 o 
   1 -12   1       40.44       42.21      2.29 o 
   2 -12   1      109.80      114.89      4.04 o 
   3 -12   1        2.01        1.99      1.40 o 
   4 -12   1      141.09      133.29      5.12 o 
   5 -12   1       27.33       19.98      3.05 o 
   6 -12   1        0.01       -1.13      1.17 o 
  -5 -11   1       84.37       95.15      3.10 o 
  -4 -11   1        1.80        3.50      1.23 o 
  -3 -11   1        5.90       10.56      1.38 o 
  -2 -11   1        0.98        0.24      1.00 o 
  -1 -11   1       36.77       27.71      1.75 o 
   0 -11   1       12.76        6.37      1.47 o 
   1 -11   1       33.84       21.37      1.77 o 
   2 -11   1        3.40        2.42      1.14 o 
   3 -11   1        2.73        2.45      1.38 o 
   4 -11   1        0.71        0.11      1.19 o 
   5 -11   1       11.90       11.40      3.92 o 
   6 -11   1        0.22       -0.46      1.08 o 
   7 -11   1        4.24        1.49      2.75 o 
  -6 -10   1       14.44       16.11      2.11 o 
  -5 -10   1      173.40      167.38      4.04 o 
  -4 -10   1        1.59        0.25      1.06 o 
  -3 -10   1      340.49      336.67      5.35 o 
  -2 -10   1       44.46       47.32      1.81 o 
  -1 -10   1      369.46      382.56      5.77 o 
   0 -10   1       51.42       43.04      2.38 o 
   1 -10   1        3.70       -0.33      1.10 o 
   2 -10   1      775.97      764.18     12.14 o 
   3 -10   1      269.21      292.86      5.68 o 
   4 -10   1      160.62      145.86      5.26 o 
   5 -10   1      275.39      290.28      6.32 o 
   6 -10   1       54.15       60.45      5.06 o 
   7 -10   1       16.39       10.09      2.81 o 
   8 -10   1       24.07       30.70      3.92 o 
  -6  -9   1       15.84       22.49      2.32 o 
  -5  -9   1       39.71       39.51      1.88 o 
  -4  -9   1       10.33        6.11      1.07 o 
  -3  -9   1      189.50      182.68      3.40 o 
  -2  -9   1       37.85       27.70      1.37 o 
  -1  -9   1      217.65      195.00      3.46 o 
   0  -9   1        2.79        4.52      0.97 o 
   1  -9   1      407.44      392.69      6.09 o 
   2  -9   1      570.95      551.07     12.25 o 
   3  -9   1      229.71      235.60      3.58 o 
   4  -9   1      286.96      296.15      4.92 o 
   5  -9   1      266.40      263.52      5.67 o 
   6  -9   1       39.97       34.95      4.79 o 
   7  -9   1      123.60      124.03      9.14 o 
   8  -9   1       42.43       55.27      4.46 o 
  -7  -8   1        0.76       -1.07      1.07 o 
  -6  -8   1       32.24       26.29      2.04 o 
  -5  -8   1       57.57       50.63      1.71 o 
  -4  -8   1      229.01      244.75      4.00 o 
  -3  -8   1      411.00      406.10      5.80 o 
  -2  -8   1      366.22      356.03      5.18 o 
  -1  -8   1        3.85        1.68      0.68 o 
   0  -8   1       53.40       45.13      1.37 o 
   1  -8   1       65.38       73.43      1.80 o 
   2  -8   1        0.00       -0.54      0.54 o 
   3  -8   1       29.14       31.68      1.03 o 
   4  -8   1        0.55        0.98      0.59 o 
   5  -8   1        4.64        7.17      0.77 o 
   6  -8   1       11.59       12.28      2.47 o 
   7  -8   1       28.46       34.33      3.05 o 
   8  -8   1       21.48       22.95      3.34 o 
   9  -8   1       14.30       21.31      2.81 o 
  -8  -7   1      101.26      103.01      6.73 o 
  -7  -7   1       13.99       10.29      2.57 o 
  -6  -7   1      148.15      150.18      4.19 o 
  -5  -7   1        9.77        8.65      1.16 o 
  -4  -7   1      221.72      216.99      3.94 o 
  -3  -7   1      268.67      252.76      3.61 o 
  -2  -7   1      512.89      503.68      6.69 o 
  -1  -7   1      103.25      124.70      2.54 o 
   0  -7   1       68.23       67.26      1.54 o 
   1  -7   1     1090.01     1068.53     11.89 o 
   2  -7   1       36.88       63.06      1.34 o 
   3  -7   1      301.20      292.00      3.80 o 
   4  -7   1      530.27      571.87      6.63 o 
   5  -7   1       14.30       21.26      1.19 o 
   6  -7   1      291.26      277.29      7.50 o 
   7  -7   1       12.46       17.14      4.43 o 
   8  -7   1        4.36        8.24      2.73 o 
   9  -7   1        1.43        2.69      1.58 o 
  -8  -6   1       33.03       29.69      3.15 o 
  -7  -6   1       10.94       14.88      2.41 o 
  -6  -6   1       96.97       94.67      3.28 o 
  -5  -6   1      447.64      457.16      6.81 o 
  -4  -6   1       14.26       12.17      1.16 o 
  -3  -6   1        7.29       11.93      0.72 o 
  -2  -6   1      291.20      304.38      3.98 o 
  -1  -6   1     1408.66     1513.81     16.72 o 
   0  -6   1      140.39      119.69      1.99 o 
   1  -6   1       45.70       57.69      1.16 o 
   2  -6   1       45.45       69.34      1.34 o 
   3  -6   1      854.41      901.81     10.76 o 
   4  -6   1        0.16       -0.15      0.33 o 
   5  -6   1      293.56      291.95      5.05 o 
   6  -6   1      173.79      181.01      4.31 o 
   7  -6   1       29.19       34.39      1.87 o 
   8  -6   1       91.03       99.64      6.31 o 
   9  -6   1       16.84       24.07      1.66 o 
  -8  -5   1       84.94      103.53      5.06 o 
  -7  -5   1       88.64       81.98      4.15 o 
  -6  -5   1        5.72        6.33      1.95 o 
  -5  -5   1      122.86      134.54      2.24 o 
  -4  -5   1      316.72      280.60      3.67 o 
  -3  -5   1      392.76      436.79      4.60 o 
  -2  -5   1      872.66      768.58      7.27 o 
  -1  -5   1      971.60     1046.52     10.24 o 
   0  -5   1      137.08      149.88      1.79 o 
   1  -5   1       33.72       37.75      0.86 o 
   2  -5   1      541.20      581.81      6.53 o 
   3  -5   1      345.96      352.46      4.16 o 
   4  -5   1       48.57       45.20      1.70 o 
   5  -5   1       68.25       59.58      2.33 o 
   6  -5   1      352.82      343.41      5.63 o 
   7  -5   1      147.22      129.67      3.31 o 
   8  -5   1       28.50       34.71      1.97 o 
   9  -5   1       18.15       18.03      2.70 o 
  -9  -4   1        0.49        6.56      2.11 o 
  -8  -4   1        2.98        3.89      1.85 o 
  -7  -4   1       26.03       20.03      2.19 o 
  -6  -4   1       25.42       26.35      2.80 o 
  -5  -4   1      824.66      772.08      9.37 o 
  -4  -4   1       29.69       28.98      0.94 o 
  -3  -4   1      834.36      792.99      7.72 o 
  -2  -4   1      217.65      200.97      2.11 o 
  -1  -4   1      113.22      161.33      1.97 o 
   0  -4   1       23.08       21.23      0.49 o 
   1  -4   1       21.39       27.81      0.67 o 
   2  -4   1     1734.40     1723.01     19.61 o 
   3  -4   1      101.53      145.94      2.24 o 
   4  -4   1      248.30      258.82      3.70 o 
   5  -4   1        5.50        2.05      0.61 o 
   6  -4   1      380.21      407.28      6.34 o 
   7  -4   1       61.53       73.22      2.11 o 
   8  -4   1       33.72       31.17      4.36 o 
   9  -4   1       22.62       22.46      3.24 o 
  -9  -3   1       66.58       67.30      7.94 o 
  -8  -3   1        2.27        1.95      1.47 o 
  -7  -3   1       28.25       35.99      2.46 o 
  -6  -3   1       48.32       54.46      1.99 o 
  -5  -3   1       27.71       25.32      1.04 o 
  -4  -3   1       26.87       34.59      0.93 o 
  -3  -3   1      930.57      925.59      8.95 o 
  -2  -3   1        3.76       12.10      0.50 o 
  -1  -3   1      170.23      232.16      2.47 o 
   0  -3   1      447.44      422.65      3.64 o 
   1  -3   1      411.69      411.39      3.82 o 
   2  -3   1        0.20        0.82      0.27 o 
   3  -3   1      374.45      408.64      5.41 o 
   4  -3   1       62.10       44.46      1.09 o 
   5  -3   1       64.76       58.91      1.60 o 
   6  -3   1      795.15      659.15     21.34 o 
   7  -3   1       94.15       81.64      5.88 o 
   8  -3   1       42.41       32.10      2.98 o 
   9  -3   1       56.34       64.04      4.24 o 
  -9  -2   1        4.68        4.91      3.86 o 
  -8  -2   1       20.68       27.59      2.20 o 
  -7  -2   1      231.43      219.70      7.18 o 
  -6  -2   1       13.87       11.48      0.91 o 
  -5  -2   1       12.10       18.50      0.94 o 
  -4  -2   1      602.22      553.84      7.50 o 
  -3  -2   1      192.69      288.62      3.19 o 
  -2  -2   1       84.19      171.02      1.63 o 
  -1  -2   1     1764.66     1785.62     14.36 o 
   0  -2   1      147.44      142.54      1.46 o 
   1  -2   1     3825.23     3853.69     35.25 o 
   2  -2   1      711.00      842.15      8.41 o 
   3  -2   1       30.27       54.13      1.07 o 
   4  -2   1       12.70       20.74      2.50 o 
   5  -2   1        2.69        4.08      1.71 o 
   6  -2   1      386.98      412.00     14.54 o 
   7  -2   1       49.51       37.93      4.41 o 
   8  -2   1       37.98       45.20      3.50 o 
   9  -2   1       71.77       88.56      7.94 o 
  10  -2   1       16.64       15.68      4.24 o 
  -9  -1   1       15.65       15.38      1.72 o 
  -8  -1   1       34.24       46.18      1.88 o 
  -7  -1   1       63.00       66.42      2.12 o 
  -6  -1   1      111.39      126.28      2.52 o 
  -5  -1   1      334.82      282.96      4.60 o 
  -4  -1   1     1141.49     1054.04     15.33 o 
  -3  -1   1      512.86      418.89      4.44 o 
  -2  -1   1     5724.03     5451.99     48.18 o 
  -1  -1   1      201.95      253.85      2.62 o 
   0  -1   1      601.23      498.17      6.44 o 
   1  -1   1      172.89      187.39      1.98 o 
   2  -1   1     5082.97     5455.93     89.67 o 
   3  -1   1      195.18      182.30      6.58 o 
   5  -1   1       15.79       13.91      2.18 o 
   6  -1   1       69.29       58.48      3.19 o 
   7  -1   1       23.50       26.05      2.47 o 
   8  -1   1        9.78       10.46      2.20 o 
   9  -1   1       32.95       30.06      3.18 o 
 -10   0   1        7.02        7.02      3.70 o 
  -9   0   1        6.40       10.02      1.27 o 
  -8   0   1       33.39       31.07      2.30 o 
  -7   0   1       31.56       46.96      1.60 o 
  -6   0   1       72.19       65.38      1.50 o 
  -5   0   1       24.63       19.36      0.73 o 
  -4   0   1        0.21       -0.47      0.48 o 
  -3   0   1     3095.30     3004.23     34.52 o 
  -2   0   1      716.71      576.73      6.01 o 
  -1   0   1     7217.54     7247.94     74.33 o 
   0   0   1        5.93       -0.04      0.04 o 
   1   0   1     4969.56     5109.54     45.94 o 
   2   0   1    17397.12    18313.91    230.29 o 
   3   0   1      945.51     1127.03     16.12 o 
   4   0   1     5884.98     5985.41     97.75 o 
   5   0   1       80.17       69.25      1.64 o 
   6   0   1      101.89       97.85      2.15 o 
   7   0   1       55.26       51.31      1.52 o 
   8   0   1        0.61        0.22      4.49 o 
   9   0   1      120.33      135.40      6.64 o 
 -10   1   1      121.90      134.63      8.73 o 
  -9   1   1       22.63       24.85      4.14 o 
  -8   1   1        1.28        3.19      2.62 o 
  -7   1   1       29.90       46.07      4.36 o 
  -6   1   1      360.09      371.54      6.05 o 
  -5   1   1       10.92       11.17      0.86 o 
  -4   1   1      815.88      856.60     12.73 o 
  -3   1   1      729.28      586.36      8.80 o 
  -2   1   1     1400.04     1301.69     13.10 o 
  -1   1   1     1712.92     1664.29     17.94 o 
   0   1   1       59.77       46.57      0.90 o 
   1   1   1      686.78      802.90      7.45 o 
   2   1   1    10624.45    11167.71     88.09 o 
   3   1   1       80.20       61.84      1.08 o 
   4   1   1     1857.49     1971.92     25.11 o 
   5   1   1      131.22      174.84      2.87 o 
   6   1   1        6.82        4.33      1.69 o 
   7   1   1        5.78        9.00      0.91 o 
   8   1   1        1.39        1.61      0.84 o 
   9   1   1       43.93       42.21      2.56 o 
 -10   2   1       67.11       73.76      6.39 o 
  -9   2   1        0.65        0.92      2.56 o 
  -8   2   1      516.66      528.73     19.98 o 
  -7   2   1      109.25      111.96      6.36 o 
  -6   2   1      351.91      298.72      5.02 o 
  -5   2   1      132.44      140.62      2.28 o 
  -4   2   1     1011.06      930.69     12.10 o 
  -3   2   1      802.87      847.02     10.69 o 
  -2   2   1     1485.19     1399.46     14.62 o 
  -1   2   1     6087.45     6375.43     60.42 o 
   0   2   1     1782.28     1900.04     17.96 o 
   1   2   1      650.36      558.00      5.11 o 
   2   2   1     1501.73     1461.75     12.84 o 
   3   2   1     1018.50     1095.46     11.78 o 
   4   2   1     1035.16     1249.16     14.74 o 
   5   2   1      656.23      658.18      9.00 o 
   6   2   1       77.69       78.14      1.96 o 
   7   2   1       24.86       40.41      1.98 o 
   8   2   1       26.44       25.04      1.87 o 
   9   2   1        2.23        1.84      1.58 o 
 -10   3   1       25.38       23.71      3.98 o 
  -9   3   1        4.37        4.43      2.78 o 
  -8   3   1       31.18       38.23      3.98 o 
  -7   3   1        6.18        6.87      0.80 o 
  -6   3   1        1.09        0.22      0.90 o 
  -5   3   1       56.03       48.95      1.46 o 
  -4   3   1       60.70       45.37      1.18 o 
  -3   3   1       10.75        4.68      0.43 o 
  -2   3   1     1636.97     1662.09     23.04 o 
  -1   3   1      447.15      557.94      5.14 o 
   0   3   1     1063.18     1001.61      9.12 o 
   1   3   1      603.74      550.54      4.93 o 
   2   3   1      563.92      605.76      5.58 o 
   3   3   1        0.67        0.47      0.25 o 
   4   3   1      922.47      835.08     10.10 o 
   5   3   1      146.42      158.78      2.57 o 
   6   3   1        8.61        6.61      1.18 o 
   7   3   1        6.10        5.70      1.84 o 
   8   3   1       65.99       65.10      3.46 o 
   9   3   1       23.79       23.76      2.46 o 
  -9   4   1       33.25       31.33      4.05 o 
  -8   4   1        9.22       12.14      0.94 o 
  -7   4   1       30.09       24.67      1.34 o 
  -6   4   1        4.56        5.21      0.72 o 
  -5   4   1      112.47      108.20      2.25 o 
  -4   4   1      889.14      996.56     12.79 o 
  -3   4   1      406.30      413.87      5.49 o 
  -2   4   1       39.48       54.11      1.08 o 
  -1   4   1      233.87      217.92      2.55 o 
   0   4   1      878.57      842.84      7.82 o 
   1   4   1      385.35      370.96      4.19 o 
   2   4   1       76.02       94.05      1.20 o 
   3   4   1      395.30      422.61      4.65 o 
   4   4   1       14.70       15.88      0.65 o 
   5   4   1        0.68        2.72      0.55 o 
   6   4   1      254.14      212.18      5.02 o 
   7   4   1        3.79        7.07      1.46 o 
   8   4   1        4.74        4.22      1.87 o 
   9   4   1        2.37        2.24      1.95 o 
  -9   5   1        4.84        7.75      1.24 o 
  -8   5   1        9.18        8.49      0.90 o 
  -7   5   1      193.42      214.44      4.64 o 
  -6   5   1      914.05      911.72     15.31 o 
  -5   5   1        0.93        0.51      0.67 o 
  -4   5   1        0.56        0.66      0.34 o 
  -3   5   1     2082.50     2247.90     28.00 o 
  -2   5   1     1506.28     1635.25     17.60 o 
  -1   5   1     1052.45     1014.72     15.20 o 
   0   5   1      270.22      290.77      3.63 o 
   1   5   1      296.29      339.27      3.99 o 
   2   5   1     1260.56     1259.89     14.10 o 
   3   5   1       75.08       99.34      1.50 o 
   4   5   1      411.45      358.91      4.00 o 
   5   5   1       29.37       25.86      0.91 o 
   6   5   1      223.75      227.78      7.08 o 
   7   5   1        0.22        0.53      1.77 o 
   8   5   1       15.21       19.08      3.35 o 
  -9   6   1       13.34       14.23      2.06 o 
  -8   6   1        5.89       12.78      1.63 o 
  -7   6   1        0.43       -0.08      2.80 o 
  -6   6   1      163.13      180.69      5.99 o 
  -5   6   1      273.31      269.65      4.59 o 
  -4   6   1      148.81      126.70      2.09 o 
  -3   6   1       81.67       85.61      1.55 o 
  -2   6   1     1416.78     1457.31     18.41 o 
  -1   6   1      267.20      270.10      3.82 o 
   0   6   1        0.34        0.64      0.49 o 
   1   6   1      970.75      912.56     11.41 o 
   2   6   1      475.15      499.79      5.69 o 
   3   6   1       75.74       70.06      1.46 o 
   4   6   1     1134.76     1112.28     14.77 o 
   5   6   1      180.44      217.89      3.81 o 
   6   6   1        2.13        3.60      0.93 o 
   7   6   1        7.54       15.21      2.48 o 
   8   6   1       20.73       18.02      2.77 o 
  -9   7   1        1.99        1.23      1.96 o 
  -8   7   1       19.47       16.22      2.50 o 
  -7   7   1       11.71        5.98      2.02 o 
  -6   7   1      884.05      856.47     26.12 o 
  -5   7   1       11.89       12.09      0.71 o 
  -4   7   1       25.97       26.35      1.02 o 
  -3   7   1       82.66       88.90      1.68 o 
  -2   7   1      607.50      687.89      8.01 o 
  -1   7   1       73.63       72.70      1.84 o 
   0   7   1       45.95       46.33      1.41 o 
   1   7   1        8.06        8.81      0.72 o 
   2   7   1      559.04      589.73      7.66 o 
   3   7   1        1.86        1.91      0.67 o 
   4   7   1      668.47      713.72      9.11 o 
   5   7   1       59.40       47.89      2.03 o 
   6   7   1       15.52       11.48      1.51 o 
   7   7   1      111.07      105.10      5.09 o 
  -9   8   1        0.21       -1.55      2.09 o 
  -8   8   1       15.60        9.96      2.50 o 
  -7   8   1       10.92       13.18      2.69 o 
  -6   8   1       21.76       25.04      3.16 o 
  -5   8   1       61.67       52.50      1.93 o 
  -4   8   1      378.83      373.51      5.24 o 
  -3   8   1      676.65      678.07      9.40 o 
  -2   8   1        4.60        1.40      0.65 o 
  -1   8   1      220.65      240.88      4.16 o 
   0   8   1      529.85      512.06      7.01 o 
   1   8   1       73.67       71.61      1.85 o 
   2   8   1      216.70      210.16      3.53 o 
   3   8   1      168.69      178.72      3.23 o 
   4   8   1       72.78       50.97      1.82 o 
   5   8   1       93.89       94.94      2.03 o 
   6   8   1       40.15       53.30      2.66 o 
   7   8   1       17.77       21.60      1.66 o 
  -8   9   1        5.25        8.88      2.69 o 
  -7   9   1       16.42       27.41      3.48 o 
  -6   9   1       95.35       98.04      5.79 o 
  -5   9   1      129.25      135.89     11.81 o 
  -4   9   1      639.28      649.64     10.39 o 
  -3   9   1      258.15      286.56      4.37 o 
  -2   9   1      839.20      826.74     11.60 o 
  -1   9   1     1308.50     1334.55     17.96 o 
   0   9   1      499.11      506.11      7.74 o 
   1   9   1      248.55      257.49      4.20 o 
   2   9   1      473.48      489.34      6.86 o 
   3   9   1       47.44       51.14      1.81 o 
   4   9   1        1.39        1.05      0.92 o 
   5   9   1       71.92       70.32      1.91 o 
   6   9   1       39.03       40.87      2.60 o 
  -8  10   1       51.51       54.51      4.87 o 
  -7  10   1        5.32        7.05      2.78 o 
  -6  10   1       11.83       11.67      1.93 o 
  -5  10   1       15.03       17.44      1.87 o 
  -4  10   1      133.22      135.34      3.95 o 
  -3  10   1        3.98        1.70      1.60 o 
  -2  10   1      140.17      137.98      3.17 o 
  -1  10   1      709.90      694.75     10.22 o 
   0  10   1      840.01      849.00     10.99 o 
   1  10   1        3.64        4.41      1.06 o 
   2  10   1        7.22        7.62      1.12 o 
   3  10   1       89.30       80.47      2.51 o 
   4  10   1       63.19       64.11      2.91 o 
   5  10   1        6.74        9.13      1.27 o 
   6  10   1       56.40       69.08      3.36 o 
  -7  11   1        3.77        5.15      2.91 o 
  -6  11   1       85.74       79.75      3.34 o 
  -5  11   1       18.24       19.78      2.53 o 
  -4  11   1      141.30      141.68      8.45 o 
  -3  11   1      274.84      258.17      6.21 o 
  -2  11   1       32.16       41.80      3.37 o 
  -1  11   1       15.21       17.59      1.65 o 
   0  11   1      402.02      416.80      6.99 o 
   1  11   1      148.90      141.72      3.52 o 
   2  11   1        9.20        9.53      1.21 o 
   3  11   1       10.80        4.43      1.18 o 
   4  11   1        0.71       -1.06      1.07 o 
   5  11   1        9.71       13.90      1.22 o 
  -6  12   1        1.15       -1.26      1.26 o 
  -5  12   1        7.68        6.83      1.74 o 
  -4  12   1        2.41        0.75      1.57 o 
  -3  12   1       62.79       59.88      2.97 o 
  -2  12   1        1.35       -0.01      1.26 o 
  -1  12   1        0.04       -0.03      1.17 o 
   0  12   1        6.75        4.88      1.39 o 
   1  12   1        1.02       -0.40      1.18 o 
   2  12   1        8.65        9.15      1.64 o 
   3  12   1        5.43        4.64      1.30 o 
   4  12   1       17.41       13.94      1.72 o 
  -5  13   1        7.85        8.42      2.91 o 
  -4  13   1       12.98       14.51      2.35 o 
  -3  13   1        3.24        4.48      2.66 o 
  -2  13   1       11.96       15.93      4.16 o 
  -1  13   1      102.79      112.81      3.72 o 
   0  13   1       12.25       12.56      1.78 o 
   1  13   1        6.46        6.44      1.51 o 
   2  13   1        5.96       10.85      1.86 o 
  -3  14   1       12.81        9.11      2.49 o 
  -2  14   1       28.14       28.49      2.57 o 
  -1  14   1        0.17        0.28      1.66 o 
   0  14   1       20.92       26.05      2.30 o 
   0 -14   2       31.38       29.64      2.71 o 
   1 -14   2        3.49        1.97      1.72 o 
   2 -14   2       10.90       11.76      2.04 o 
   3 -14   2        5.24        4.53      2.16 o 
  -2 -13   2        7.92       11.91      2.08 o 
  -1 -13   2       26.80       24.69      2.85 o 
   0 -13   2      133.11      116.22      4.45 o 
   1 -13   2      159.96      161.59      5.09 o 
   2 -13   2        0.01        0.72      1.53 o 
   3 -13   2      102.56      103.04      3.97 o 
   4 -13   2       92.67      101.80      4.69 o 
   5 -13   2       16.18       18.06      2.67 o 
  -4 -12   2       69.99       71.85      2.69 o 
  -3 -12   2       17.48       20.54      1.93 o 
  -2 -12   2       18.32       16.44      1.65 o 
  -1 -12   2        9.01       15.86      1.77 o 
   0 -12   2      100.98      112.30      3.56 o 
   1 -12   2       87.77       83.77      3.17 o 
   2 -12   2        0.03        0.14      1.34 o 
   3 -12   2       38.32       33.50      2.33 o 
   4 -12   2        6.34        5.13      1.81 o 
   5 -12   2       84.74       85.90      5.01 o 
   6 -12   2       10.11        7.70      1.55 o 
  -5 -11   2        3.34        0.52      1.23 o 
  -4 -11   2        1.42       -0.82      1.08 o 
  -3 -11   2        2.93        4.83      1.23 o 
  -2 -11   2      134.27      134.81      3.08 o 
  -1 -11   2        0.03       -0.60      1.13 o 
   0 -11   2      464.24      456.70      8.31 o 
   1 -11   2      196.22      208.99      4.81 o 
   2 -11   2        0.55       -1.15      1.15 o 
   3 -11   2      140.02      146.68      3.64 o 
   4 -11   2       83.67       87.32      3.17 o 
   5 -11   2        8.61        8.61      1.41 o 
   6 -11   2       74.58       68.57      2.59 o 
   7 -11   2       29.39       39.88      5.58 o 
  -6 -10   2        1.97        1.67      1.63 o 
  -5 -10   2       11.13       15.41      1.55 o 
  -4 -10   2        4.25        2.26      1.10 o 
  -3 -10   2      125.80      134.52      3.04 o 
  -2 -10   2       35.32       40.86      1.71 o 
  -1 -10   2        0.46       -0.76      0.76 o 
   0 -10   2      131.28      122.52      2.97 o 
   1 -10   2       60.12       59.44      2.43 o 
   2 -10   2        3.39        3.83      1.35 o 
   3 -10   2      549.85      510.36      7.64 o 
   4 -10   2      393.70      346.77      6.29 o 
   5 -10   2       23.72       32.20      1.96 o 
   6 -10   2      194.27      204.80      6.74 o 
   7 -10   2       57.26       64.37      4.22 o 
  -6  -9   2        0.35        1.64      1.47 o 
  -5  -9   2        8.14        7.78      1.19 o 
  -4  -9   2       51.19       58.22      2.09 o 
  -3  -9   2       57.21       60.03      2.68 o 
  -2  -9   2       20.18       14.62      1.12 o 
  -1  -9   2      132.99      147.19      2.92 o 
   0  -9   2        4.70        4.09      0.90 o 
   1  -9   2        4.59        1.24      0.72 o 
   2  -9   2      517.92      513.76      7.05 o 
   3  -9   2      840.10      830.56     10.32 o 
   4  -9   2       29.60       38.65      1.86 o 
   5  -9   2      382.67      382.18      7.59 o 
   6  -9   2     1362.45     1301.55     27.86 o 
   7  -9   2      115.19      109.51      4.76 o 
   8  -9   2       29.04       28.76      2.85 o 
  -7  -8   2       17.74       24.50      3.86 o 
  -6  -8   2        0.94       -0.11      1.32 o 
  -5  -8   2        0.73        0.28      0.94 o 
  -4  -8   2      260.17      264.78      4.26 o 
  -3  -8   2        1.05       -0.77      0.77 o 
  -2  -8   2       28.93       33.54      1.35 o 
  -1  -8   2      577.25      545.92      7.30 o 
   0  -8   2      136.76      141.85      2.87 o 
   1  -8   2      802.78      806.44      9.28 o 
   2  -8   2      552.86      581.02      6.50 o 
   3  -8   2       40.23       39.72      1.22 o 
   4  -8   2        1.62        0.21      0.56 o 
   5  -8   2       43.54       41.25      1.41 o 
   6  -8   2       24.30       33.17      2.61 o 
   7  -8   2       47.41       34.04      2.62 o 
   8  -8   2       17.73       12.64      2.09 o 
  -8  -7   2        1.97        1.71      3.95 o 
  -7  -7   2       39.68       43.59      3.57 o 
  -6  -7   2       56.22       61.97      2.79 o 
  -5  -7   2        1.49        3.45      1.04 o 
  -4  -7   2      343.02      293.63      4.44 o 
  -3  -7   2        9.92       10.97      0.89 o 
  -2  -7   2      550.56      557.79      7.34 o 
  -1  -7   2      213.09      193.46      3.17 o 
   0  -7   2        4.70        0.88      0.43 o 
   1  -7   2      239.77      216.52      3.16 o 
   2  -7   2      170.50      174.63      2.47 o 
   3  -7   2      326.35      351.04      4.42 o 
   4  -7   2       98.12       75.84      1.54 o 
   5  -7   2      149.03      138.00      3.59 o 
   6  -7   2      451.71      463.85     11.24 o 
   7  -7   2      224.97      221.60      6.57 o 
   8  -7   2       12.26       10.83      1.91 o 
   9  -7   2       11.38       19.77      2.81 o 
  -8  -6   2       14.18       21.37      3.01 o 
  -7  -6   2       31.89       33.42      5.31 o 
  -6  -6   2      257.29      256.81      5.87 o 
  -5  -6   2      203.18      213.63      3.84 o 
  -4  -6   2      389.54      396.63      4.70 o 
  -3  -6   2      102.98      121.37      1.85 o 
  -2  -6   2      356.06      471.97      5.27 o 
  -1  -6   2       37.21       28.43      1.23 o 
   0  -6   2        0.18        0.06      0.48 o 
   1  -6   2      773.60      854.35      9.61 o 
   2  -6   2       15.32       23.53      0.82 o 
   3  -6   2        1.51        3.44      0.58 o 
   4  -6   2      126.69      142.90      2.45 o 
   5  -6   2       34.83       30.27      1.42 o 
   6  -6   2        2.20       -0.92      0.98 o 
   7  -6   2       29.85       22.46      1.97 o 
   8  -6   2        0.16       -1.24      1.24 o 
   9  -6   2       17.34       11.57      1.61 o 
  -8  -5   2        1.76       -1.10      1.90 o 
  -7  -5   2        2.78        3.93      2.23 o 
  -6  -5   2       26.47       29.33      1.62 o 
  -5  -5   2        3.97        3.56      0.77 o 
  -4  -5   2     1009.61     1015.93     11.32 o 
  -3  -5   2     1116.64     1257.42     12.02 o 
  -2  -5   2       91.65      118.08      1.64 o 
  -1  -5   2     2940.26     3037.64     28.28 o 
   0  -5   2     3215.95     3408.09     33.32 o 
   1  -5   2      389.45      475.96      4.86 o 
   2  -5   2      637.57      680.30      7.56 o 
   3  -5   2       54.95       51.52      1.08 o 
   4  -5   2      422.21      452.97      6.25 o 
   5  -5   2       59.78       56.21      1.67 o 
   6  -5   2       13.93       18.28      1.32 o 
   7  -5   2        2.34        1.94      0.93 o 
   8  -5   2        3.35        8.88      1.92 o 
   9  -5   2        0.66       -2.12      2.66 o 
  -9  -4   2       19.36       31.26      2.90 o 
  -8  -4   2        0.00       -1.17      1.53 o 
  -7  -4   2       10.67        7.26      2.67 o 
  -6  -4   2       78.76       74.77      4.77 o 
  -5  -4   2        1.91        0.26      0.51 o 
  -4  -4   2       10.73       18.97      0.70 o 
  -3  -4   2        3.22        0.50      0.35 o 
  -2  -4   2      319.18      328.80      3.37 o 
  -1  -4   2     3669.72     3628.10     31.88 o 
   0  -4   2      138.25      124.45      1.44 o 
   1  -4   2      930.73      943.40      9.44 o 
   2  -4   2      431.09      445.87      5.48 o 
   3  -4   2      441.13      504.96      5.57 o 
   4  -4   2       12.61       16.78      0.68 o 
   5  -4   2        1.68        5.22      0.78 o 
   6  -4   2       37.16       33.57      1.27 o 
   7  -4   2      158.58      193.18      4.13 o 
   8  -4   2      325.91      279.34     12.36 o 
   9  -4   2        5.52       15.57      2.70 o 
  -9  -3   2       62.88       71.26      3.72 o 
  -8  -3   2        2.14        2.07      2.69 o 
  -7  -3   2       26.98       23.30      2.12 o 
  -6  -3   2       12.04       16.26      1.10 o 
  -5  -3   2      176.16      169.38      5.48 o 
  -4  -3   2       36.21       57.17      1.22 o 
  -3  -3   2       13.55        8.93      0.51 o 
  -2  -3   2      117.72       89.86      1.18 o 
  -1  -3   2       62.61       60.82      0.83 o 
   0  -3   2     1848.70     1809.71     15.12 o 
   1  -3   2      596.71      631.62      5.71 o 
   2  -3   2      102.55       76.36      1.37 o 
   3  -3   2      440.70      456.66      6.06 o 
   4  -3   2      420.63      390.33      5.92 o 
   5  -3   2        2.51        5.88      0.55 o 
   6  -3   2      542.01      544.06      9.60 o 
   7  -3   2        0.42        2.21      2.40 o 
   8  -3   2        0.52        3.04      2.91 o 
   9  -3   2      107.60       96.84      5.10 o 
  -9  -2   2       90.81       77.29      3.61 o 
  -8  -2   2       23.93       16.75      1.87 o 
  -7  -2   2       19.31       19.52      1.42 o 
  -6  -2   2      130.93      135.63      2.90 o 
  -5  -2   2       57.46       71.42      1.82 o 
  -4  -2   2      924.24      936.78      9.71 o 
  -3  -2   2       93.84       82.13      1.21 o 
  -1  -2   2       72.05       42.73      0.99 o 
   0  -2   2    10888.53     9951.73    104.51 o 
   1  -2   2      521.11      563.32      5.06 o 
   2  -2   2       18.25       17.13      0.56 o 
   3  -2   2     1463.21     1625.95     22.69 o 
   4  -2   2      215.73      221.84      3.51 o 
   5  -2   2       56.61       54.26      1.47 o 
   6  -2   2      318.27      273.87      6.57 o 
   7  -2   2       66.02       75.69      5.63 o 
   8  -2   2       44.82       48.50      3.68 o 
   9  -2   2        1.24        3.66      2.22 o 
  -9  -1   2       79.71       76.23      5.60 o 
  -8  -1   2        0.02        0.79      1.25 o 
  -7  -1   2      142.25      136.87      3.41 o 
  -6  -1   2       92.43       81.42      1.96 o 
  -5  -1   2        8.60        0.22      0.59 o 
  -4  -1   2      146.54      208.60      2.92 o 
  -3  -1   2       95.53       79.12      1.04 o 
  -2  -1   2     2162.79     2702.51     23.76 o 
  -1  -1   2      354.23      250.84      2.39 o 
   0  -1   2     1040.48      949.54      9.46 o 
   1  -1   2     1832.58     2021.25     17.40 o 
   2  -1   2     3813.19     4008.57     34.85 o 
   3  -1   2      201.32      182.44      2.92 o 
   4  -1   2     1230.59     1212.97     19.99 o 
   5  -1   2      607.38      544.59      9.43 o 
   6  -1   2        0.13        2.38      0.57 o 
   7  -1   2       69.78       71.70      3.89 o 
   8  -1   2       29.30       33.12      4.85 o 
   9  -1   2        0.19        0.34      2.11 o 
 -10   0   2        0.82       -2.28      3.00 o 
  -9   0   2      169.69      201.31      5.85 o 
  -8   0   2       25.10       25.87      3.01 o 
  -7   0   2       18.67       30.49      1.49 o 
  -6   0   2       51.81       72.95      1.73 o 
  -5   0   2       44.17       20.35      1.29 o 
  -4   0   2      722.41      751.79     11.07 o 
  -3   0   2      133.33      200.60      2.48 o 
  -2   0   2        5.78       -0.21      0.21 o 
  -1   0   2       53.79       45.58      0.52 o 
   0   0   2      119.87       89.94      1.05 o 
   1   0   2      615.70      594.41      5.55 o 
   2   0   2     9886.57    10520.34     91.18 o 
   3   0   2     2328.54     2447.75     38.27 o 
   4   0   2     1182.37     1248.93     15.76 o 
   5   0   2      109.76      121.30      2.28 o 
   6   0   2        3.69        7.90      1.09 o 
   7   0   2       42.47       50.22      1.60 o 
   8   0   2       25.00       29.11      1.32 o 
   9   0   2        5.80        5.06      2.38 o 
 -10   1   2       49.99       68.10      6.51 o 
  -9   1   2      161.55      147.84      8.50 o 
  -8   1   2       18.77       18.59      1.19 o 
  -7   1   2       27.55       28.24      1.35 o 
  -6   1   2     1087.42      926.49     13.60 o 
  -5   1   2      119.16      139.98      2.51 o 
  -4   1   2        9.37        4.39      0.60 o 
  -3   1   2     2119.65     2146.83     24.67 o 
  -2   1   2      109.58       97.64      1.13 o 
  -1   1   2     2200.59     2375.33     20.95 o 
   0   1   2        3.52        6.30      0.33 o 
   1   1   2     3812.06     4160.23     33.95 o 
   2   1   2        0.12        3.15      0.27 o 
   3   1   2     5486.63     5921.67     72.84 o 
   4   1   2     1338.65     1309.43     18.47 o 
   5   1   2       35.34       48.15      1.43 o 
   6   1   2      292.83      236.32      3.83 o 
   7   1   2        0.65       -0.77      0.77 o 
   8   1   2        2.70       -0.89      1.03 o 
   9   1   2       14.51       22.74      2.42 o 
 -10   2   2        6.19       10.15      3.57 o 
  -9   2   2      111.30      113.22      7.30 o 
  -8   2   2        2.02        1.54      1.82 o 
  -7   2   2        9.15       11.62      0.99 o 
  -6   2   2      881.42      929.80     13.66 o 
  -5   2   2        1.41        0.12      0.47 o 
  -4   2   2      185.63      173.41      2.62 o 
  -3   2   2       51.32       41.11      0.71 o 
  -2   2   2      790.91      730.39      7.95 o 
  -1   2   2      638.10      582.01      6.05 o 
   0   2   2     1056.82     1104.31     13.31 o 
   1   2   2      987.33      978.33     12.22 o 
   2   2   2      678.06      756.86      7.53 o 
   3   2   2     1862.61     1943.29     21.87 o 
   4   2   2      234.77      231.46      3.25 o 
   5   2   2      474.69      452.62      6.53 o 
   6   2   2     1173.46     1219.86     18.86 o 
   7   2   2       69.05       88.31      2.54 o 
   8   2   2       29.13       25.83      1.95 o 
   9   2   2       27.40       36.78      2.39 o 
  -9   3   2       39.61       32.44      4.08 o 
  -8   3   2        0.03       -0.76      0.76 o 
  -7   3   2      186.30      176.83      4.13 o 
  -6   3   2      387.23      414.25      6.52 o 
  -5   3   2      455.62      456.30      7.02 o 
  -4   3   2       69.70       55.53      1.17 o 
  -3   3   2       61.39       56.46      1.08 o 
  -2   3   2       94.96      100.59      2.24 o 
  -1   3   2        6.94       10.30      0.37 o 
   0   3   2      380.78      382.19      3.95 o 
   1   3   2      658.94      678.39      7.02 o 
   2   3   2        9.43       25.64      1.09 o 
   3   3   2        1.39        0.28      0.31 o 
   4   3   2       97.08       79.29      1.38 o 
   5   3   2        5.60        2.61      0.60 o 
   6   3   2        4.88        3.78      1.18 o 
   7   3   2        0.68        0.41      1.16 o 
   8   3   2      154.32      160.68      4.70 o 
   9   3   2        1.58        1.52      1.53 o 
  -9   4   2       49.04       57.18      2.50 o 
  -8   4   2       38.30       39.76      1.73 o 
  -7   4   2        6.17        3.47      1.23 o 
  -6   4   2      553.19      550.48      9.71 o 
  -5   4   2      367.77      318.21      5.20 o 
  -4   4   2       16.30       14.58      0.52 o 
  -3   4   2     2802.79     2801.70     31.52 o 
  -2   4   2        3.21        2.47      0.47 o 
  -1   4   2      337.67      318.75      3.70 o 
   0   4   2      292.19      286.94      4.65 o 
   1   4   2       13.65        6.89      0.46 o 
   2   4   2      108.31      133.54      1.73 o 
   3   4   2       71.80       93.90      1.59 o 
   4   4   2      131.14      117.58      1.80 o 
   5   4   2      341.72      341.58      4.22 o 
   6   4   2      103.52      111.41      3.63 o 
   7   4   2        0.01        1.99      1.31 o 
   8   4   2        0.86       -1.54      1.55 o 
  -9   5   2       65.16       70.60      3.64 o 
  -8   5   2       47.90       56.47      2.67 o 
  -7   5   2        0.56        0.72      0.91 o 
  -6   5   2       55.35       46.03      1.71 o 
  -5   5   2        4.79        2.56      0.55 o 
  -4   5   2      387.93      344.57      4.79 o 
  -3   5   2       17.47       35.26      0.97 o 
  -2   5   2      664.59      813.62      9.10 o 
  -1   5   2       79.16       60.70      1.14 o 
   0   5   2       30.80       16.92      0.82 o 
   1   5   2        3.71        0.03      0.32 o 
   2   5   2       25.26       11.91      0.67 o 
   3   5   2      898.63      856.95      8.44 o 
   4   5   2      232.07      237.91      2.75 o 
   5   5   2        0.11        0.37      0.52 o 
   6   5   2       12.29        3.40      1.46 o 
   7   5   2        0.02        2.25      1.45 o 
   8   5   2       58.11       42.22      3.76 o 
  -9   6   2       11.28        9.04      2.15 o 
  -8   6   2       49.15       56.91      3.70 o 
  -7   6   2       45.48       42.89      2.38 o 
  -6   6   2        2.88        2.13      1.46 o 
  -5   6   2        0.37        0.50      0.61 o 
  -4   6   2      361.87      373.50      4.89 o 
  -3   6   2       85.04      113.42      1.83 o 
  -2   6   2        0.15        0.08      0.38 o 
  -1   6   2       12.24       23.14      0.82 o 
   0   6   2       10.28        6.54      0.62 o 
   1   6   2      121.23      113.25      2.16 o 
   2   6   2      120.59      120.90      1.84 o 
   3   6   2      212.28      186.54      2.52 o 
   4   6   2        0.42       -0.22      0.46 o 
   5   6   2       69.19       54.76      1.59 o 
   6   6   2      106.43      125.48      5.45 o 
   7   6   2        0.00        3.57      3.53 o 
   8   6   2       15.94       19.48      2.89 o 
  -9   7   2      153.83      158.65      6.89 o 
  -8   7   2       43.85       56.91      4.05 o 
  -7   7   2        0.21       -1.17      1.87 o 
  -6   7   2      389.83      375.65      9.20 o 
  -5   7   2      382.57      396.80      5.71 o 
  -4   7   2       33.90       31.54      1.07 o 
  -3   7   2       87.24       97.08      1.77 o 
  -2   7   2     1182.05     1181.92     16.14 o 
  -1   7   2       24.62       14.67      0.82 o 
   0   7   2       17.64       17.73      0.90 o 
   1   7   2      127.25      126.68      2.53 o 
   2   7   2       96.11      113.22      2.28 o 
   3   7   2      247.67      280.65      3.58 o 
   4   7   2        2.78        1.76      0.57 o 
   5   7   2       20.51       12.15      1.52 o 
   6   7   2      164.39      175.72      4.63 o 
   7   7   2       43.65       37.54      4.46 o 
  -9   8   2       18.58       23.68      3.13 o 
  -8   8   2       11.21       22.80      3.00 o 
  -7   8   2       99.11      109.68      6.01 o 
  -6   8   2      487.54      448.80     15.43 o 
  -5   8   2       51.05       56.00      1.86 o 
  -4   8   2      126.72      131.01      2.43 o 
  -3   8   2      779.46      819.95     10.45 o 
  -2   8   2      574.54      555.10      7.33 o 
  -1   8   2      183.27      192.36      3.23 o 
   0   8   2      186.15      208.10      3.50 o 
   1   8   2      299.05      269.28      4.67 o 
   2   8   2       35.18       33.70      1.36 o 
   3   8   2      531.33      497.41      6.86 o 
   4   8   2       22.19       25.09      1.36 o 
   5   8   2        4.86        4.67      0.86 o 
   6   8   2       53.22       44.03      2.50 o 
   7   8   2       18.19       24.73      6.18 o 
  -8   9   2        0.81       -2.09      2.15 o 
  -7   9   2       25.57       23.59      3.38 o 
  -6   9   2       15.23       18.82      1.43 o 
  -5   9   2       30.13       28.87      3.97 o 
  -4   9   2        6.97        4.83      1.30 o 
  -3   9   2       51.02       45.21      1.65 o 
  -2   9   2      307.92      303.86      5.10 o 
  -1   9   2      200.56      219.24      4.14 o 
   0   9   2      293.78      282.27      5.68 o 
   1   9   2      424.17      424.90      6.12 o 
   2   9   2       14.74       15.40      1.28 o 
   3   9   2       69.26       80.57      2.22 o 
   4   9   2       32.92       28.93      1.55 o 
   5   9   2       26.98       29.92      1.30 o 
   6   9   2       15.60       18.58      2.10 o 
  -8  10   2       53.29       62.00      5.28 o 
  -7  10   2       87.91       81.13      5.69 o 
  -6  10   2       10.72       10.73      2.55 o 
  -5  10   2       84.17       81.40      3.51 o 
  -4  10   2      165.13      157.53      4.35 o 
  -3  10   2      169.63      176.25      4.14 o 
  -2  10   2      218.51      233.76      4.98 o 
  -1  10   2      144.95      129.56      3.10 o 
   0  10   2       75.68       98.42      4.34 o 
   1  10   2       71.45       59.42      2.09 o 
   2  10   2       46.69       42.94      1.78 o 
   3  10   2       90.54       71.38      2.45 o 
   4  10   2        9.79        7.65      1.73 o 
   5  10   2        7.02        2.19      0.83 o 
  -7  11   2        1.09       -1.61      2.69 o 
  -6  11   2       11.23        9.90      1.61 o 
  -5  11   2      108.76      108.71      4.31 o 
  -4  11   2       24.60       20.62      1.87 o 
  -3  11   2      150.68      147.11      4.42 o 
  -2  11   2      151.54      145.23      3.83 o 
  -1  11   2       31.09       29.83      1.93 o 
   0  11   2       50.46       46.22      2.10 o 
   1  11   2       23.42       23.24      1.87 o 
   2  11   2        5.49        3.22      1.05 o 
   3  11   2        3.12        3.90      1.20 o 
   4  11   2       12.40       19.97      2.93 o 
  -6  12   2        0.67       -1.29      1.29 o 
  -5  12   2       11.70       10.84      1.92 o 
  -4  12   2        1.52        4.93      3.04 o 
  -3  12   2       15.12       14.22      1.84 o 
  -2  12   2       12.79       11.45      1.74 o 
  -1  12   2       31.69       30.79      2.06 o 
   0  12   2        1.71        1.54      1.22 o 
   1  12   2       13.62       15.71      1.62 o 
   2  12   2        8.51       10.70      1.69 o 
   3  12   2       15.25       21.11      2.82 o 
  -5  13   2        1.86        0.86      1.74 o 
  -4  13   2        4.19        2.03      1.89 o 
  -3  13   2       23.00       22.64      2.26 o 
  -2  13   2       53.83       48.81      2.97 o 
  -1  13   2       35.31       34.19      2.31 o 
   0  13   2       15.23       15.60      1.87 o 
   1  13   2       27.86       29.76      2.04 o 
   2  13   2        0.23       -0.67      1.55 o 
  -2  14   2       75.93       79.18      4.62 o 
  -1  14   2        3.35        3.65      1.87 o 
   0 -14   3       24.71       28.12      2.66 o 
   1 -14   3        6.28        6.81      1.96 o 
   2 -14   3        0.04       -1.40      1.62 o 
  -2 -13   3        0.25        1.62      1.65 o 
  -1 -13   3        3.91        3.72      1.56 o 
   0 -13   3       16.74       11.56      1.82 o 
   1 -13   3       54.90       48.71      3.01 o 
   2 -13   3        4.01        5.31      1.75 o 
   3 -13   3        6.49        4.76      1.67 o 
   4 -13   3       30.55       27.69      2.79 o 
   5 -13   3        2.91        2.24      3.32 o 
  -4 -12   3       50.88       60.05      2.56 o 
  -3 -12   3       39.92       41.57      2.13 o 
  -2 -12   3        6.40        5.78      1.51 o 
  -1 -12   3       26.01       27.35      2.04 o 
   0 -12   3        8.66        7.15      1.46 o 
   1 -12   3       23.65       33.66      2.27 o 
   2 -12   3        1.72        1.52      1.46 o 
   3 -12   3        7.97        7.02      1.61 o 
   4 -12   3        3.85        3.49      1.34 o 
   5 -12   3        0.33        1.14      1.23 o 
   6 -12   3        2.39        1.27      0.91 o 
  -5 -11   3       29.35       16.12      2.04 o 
  -4 -11   3       34.28       30.87      1.84 o 
  -3 -11   3       44.74       54.40      2.25 o 
  -2 -11   3       68.67       54.59      2.07 o 
  -1 -11   3       52.35       38.16      2.14 o 
   0 -11   3        9.23       11.97      1.58 o 
   1 -11   3      107.39      108.04      4.60 o 
   2 -11   3      550.57      514.35      7.82 o 
   3 -11   3       38.40       25.99      2.03 o 
   4 -11   3       96.86       92.32      3.31 o 
   5 -11   3       43.84       49.80      2.46 o 
   6 -11   3        0.52       -0.76      1.20 o 
   7 -11   3       54.18       42.73      3.43 o 
  -6 -10   3        0.12        0.65      2.14 o 
  -5 -10   3       30.29       32.76      2.14 o 
  -4 -10   3        0.06       -0.96      0.96 o 
  -3 -10   3       63.07       47.17      1.90 o 
  -2 -10   3        7.10        4.34      1.05 o 
  -1 -10   3      235.05      230.85      4.38 o 
   0 -10   3       76.71       75.03      2.73 o 
   1 -10   3       18.75       27.34      1.36 o 
   2 -10   3      409.18      430.00      6.67 o 
   3 -10   3       63.97       64.09      2.41 o 
   4 -10   3      149.84      148.64      4.03 o 
   5 -10   3      127.82      124.38      3.72 o 
   6 -10   3       60.60       63.07      3.90 o 
   7 -10   3        4.59        6.73      2.14 o 
  -6  -9   3       12.11       10.50      1.82 o 
  -5  -9   3       59.76       59.91      2.26 o 
  -4  -9   3      114.52      122.87      2.98 o 
  -3  -9   3       18.65       10.64      1.11 o 
  -2  -9   3       22.55       18.82      1.23 o 
  -1  -9   3        8.95       11.03      1.09 o 
   0  -9   3       84.10       83.93      1.90 o 
   1  -9   3      186.17      174.77      3.02 o 
   2  -9   3      195.35      180.38      2.93 o 
   3  -9   3        2.23       -0.98      0.98 o 
   4  -9   3      118.71      116.10      3.00 o 
   5  -9   3      322.32      302.22      6.42 o 
   6  -9   3       15.18       13.80      2.58 o 
   7  -9   3      210.87      213.68      7.00 o 
   8  -9   3      172.31      171.49      6.28 o 
  -7  -8   3       25.43       22.73      1.89 o 
  -6  -8   3       46.57       33.46      2.28 o 
  -5  -8   3       13.64       13.96      1.09 o 
  -4  -8   3      392.23      363.02      5.40 o 
  -3  -8   3      118.97      112.04      2.48 o 
  -2  -8   3      112.06      117.58      2.48 o 
  -1  -8   3        1.61       -0.70      1.02 o 
   0  -8   3       18.35       29.27      1.11 o 
   1  -8   3       58.90       51.92      1.50 o 
   2  -8   3      516.96      486.32      5.91 o 
   3  -8   3      356.59      356.10      4.63 o 
   4  -8   3      173.71      158.21      2.73 o 
   5  -8   3      423.18      421.00      6.84 o 
   6  -8   3        3.25        1.87      1.88 o 
   7  -8   3       15.84       16.31      2.21 o 
   8  -8   3      150.73      156.27      5.73 o 
  -8  -7   3       55.78       66.13      4.60 o 
  -7  -7   3       14.70       19.90      2.52 o 
  -6  -7   3       40.93       31.00      2.06 o 
  -5  -7   3        1.99        4.18      0.78 o 
  -4  -7   3      119.14      106.69      2.32 o 
  -3  -7   3        0.55        0.35      0.57 o 
  -2  -7   3      323.29      307.60      4.56 o 
  -1  -7   3       17.22       31.08      1.02 o 
   0  -7   3       42.14       40.78      1.21 o 
   1  -7   3        6.25       10.06      0.69 o 
   2  -7   3       36.15       44.31      1.15 o 
   3  -7   3       93.61       84.41      1.68 o 
   4  -7   3       96.11      101.09      1.81 o 
   5  -7   3      125.70      116.44      3.34 o 
   6  -7   3       56.39       51.69      6.47 o 
   7  -7   3      111.87      108.46      4.38 o 
   8  -7   3       52.58       64.96      7.51 o 
   9  -7   3        1.97       -1.04      1.56 o 
  -8  -6   3       51.23       70.94      8.49 o 
  -7  -6   3       30.60       45.42      3.47 o 
  -6  -6   3      285.38      292.54      6.47 o 
  -5  -6   3      817.76      820.89     10.09 o 
  -4  -6   3       39.35       51.18      1.33 o 
  -3  -6   3      217.98      201.18      2.76 o 
  -2  -6   3      892.03      813.97      8.61 o 
  -1  -6   3       95.13      132.64      2.24 o 
   0  -6   3      374.51      368.10      4.57 o 
   1  -6   3       34.46       23.53      0.75 o 
   2  -6   3        3.19        1.96      0.41 o 
   3  -6   3       21.20       25.44      0.95 o 
   4  -6   3        3.23        1.09      0.43 o 
   5  -6   3       24.69       31.38      1.46 o 
   6  -6   3        5.83        1.51      1.00 o 
   7  -6   3        6.84        5.56      1.51 o 
   8  -6   3       49.78       60.86      3.12 o 
   9  -6   3        0.96        5.63      1.40 o 
  -8  -5   3        5.27        3.15      2.05 o 
  -7  -5   3       20.64       31.15      2.75 o 
  -6  -5   3       38.36       38.25      1.51 o 
  -5  -5   3       55.49       78.44      1.70 o 
  -4  -5   3       49.58       35.66      1.22 o 
  -3  -5   3      156.84      121.97      1.81 o 
  -2  -5   3        2.93        1.34      0.40 o 
  -1  -5   3        0.33       15.40      0.67 o 
   0  -5   3        1.82        0.89      0.74 o 
   1  -5   3      185.01      214.91      2.95 o 
   2  -5   3        3.15        1.62      0.37 o 
   3  -5   3      113.28      206.77      2.73 o 
   4  -5   3        5.19        5.47      0.42 o 
   5  -5   3       83.42       95.22      2.38 o 
   6  -5   3       18.69       16.13      1.36 o 
   7  -5   3       20.92       28.93      1.62 o 
   8  -5   3        7.78        7.55      2.59 o 
   9  -5   3        2.09        6.04      3.45 o 
  -9  -4   3       10.96        5.07      2.39 o 
  -8  -4   3        0.09        0.10      1.64 o 
  -7  -4   3       64.03       82.14      3.89 o 
  -6  -4   3       29.50       23.34      2.29 o 
  -5  -4   3        0.12        0.11      0.48 o 
  -4  -4   3       75.39       60.52      1.27 o 
  -3  -4   3       25.81       37.18      1.71 o 
  -2  -4   3        3.23        0.46      0.31 o 
  -1  -4   3       35.41       50.01      0.94 o 
   0  -4   3     1714.00     1853.31     17.25 o 
   1  -4   3     1487.66     1560.25     15.33 o 
   2  -4   3      844.60      720.39      7.35 o 
   3  -4   3        1.21        2.50      0.39 o 
   4  -4   3       99.17       65.07      1.42 o 
   5  -4   3        1.19       -0.18      0.50 o 
   6  -4   3       33.60       38.07      1.67 o 
   7  -4   3      106.80       78.21      2.33 o 
   8  -4   3      115.34      102.99      2.72 o 
   9  -4   3       42.99       48.94      5.60 o 
  -9  -3   3        9.57        9.13      2.09 o 
  -8  -3   3        6.31       11.78      1.91 o 
  -7  -3   3       31.98       25.33      2.26 o 
  -6  -3   3       16.66       24.18      1.58 o 
  -5  -3   3        7.26        7.62      0.70 o 
  -4  -3   3      159.20      173.03      2.45 o 
  -3  -3   3      389.73      327.97      3.35 o 
  -2  -3   3      160.07      106.27      1.55 o 
  -1  -3   3     1883.39     2048.95     25.80 o 
   0  -3   3      514.63      624.31      6.42 o 
   1  -3   3        0.42        0.38      0.23 o 
   2  -3   3       37.74       70.25      1.07 o 
   3  -3   3       85.42      101.49      1.57 o 
   4  -3   3      230.36      256.60      4.20 o 
   5  -3   3       16.21       21.77      0.97 o 
   6  -3   3        3.19       -0.09      0.58 o 
   7  -3   3       20.12       18.10      1.21 o 
   8  -3   3       25.30       34.02      4.68 o 
   9  -3   3        1.59        3.68      2.35 o 
  -9  -2   3       35.10       40.69      2.90 o 
  -8  -2   3       19.75       17.87      6.28 o 
  -7  -2   3       24.42       19.16      2.85 o 
  -6  -2   3       10.80       11.72      1.38 o 
  -5  -2   3       31.69       39.28      1.21 o 
  -4  -2   3     1143.13     1389.10     15.22 o 
  -3  -2   3     1167.98      995.03      9.57 o 
  -2  -2   3      355.57      428.42      4.12 o 
  -1  -2   3     2001.17     1931.30     16.63 o 
   0  -2   3    30034.12    29388.22    282.43 o 
   1  -2   3      759.67      688.02      5.63 o 
   2  -2   3     1322.68     1334.11     15.05 o 
   3  -2   3      740.38      738.95      9.52 o 
   4  -2   3     1565.56     1625.08     22.78 o 
   5  -2   3       19.67       15.14      1.23 o 
   6  -2   3       52.22       61.00      2.13 o 
   7  -2   3       15.66       12.90      0.93 o 
   8  -2   3       89.86       87.23      6.73 o 
   9  -2   3       38.90       34.04      3.50 o 
  -9  -1   3        2.29        5.42      1.72 o 
  -8  -1   3       14.37       12.07      2.01 o 
  -7  -1   3      130.47      125.64      3.35 o 
  -6  -1   3       13.50       12.66      0.91 o 
  -5  -1   3      147.44      134.87      2.20 o 
  -4  -1   3      183.99      253.14      3.39 o 
  -3  -1   3      605.97      705.89      7.31 o 
  -2  -1   3      590.14      505.02      4.71 o 
  -1  -1   3      859.79      879.24      7.66 o 
   0  -1   3        2.52        0.70      0.23 o 
   1  -1   3     2858.29     3164.12     27.12 o 
   2  -1   3     2458.99     2388.25     24.59 o 
   3  -1   3     1140.19     1020.69     12.94 o 
   4  -1   3      656.72      674.14      9.82 o 
   5  -1   3      310.73      344.73      5.38 o 
   6  -1   3       68.88       55.67      1.29 o 
   7  -1   3        0.00        1.95      0.73 o 
   8  -1   3       76.83       68.91      2.49 o 
   9  -1   3       27.86       31.17      3.44 o 
  -9   0   3       21.13       11.92      1.94 o 
  -8   0   3      576.75      531.49     12.75 o 
  -7   0   3      378.98      400.05      7.77 o 
  -6   0   3       48.68       42.68      1.87 o 
  -5   0   3     1309.50     1363.31     25.32 o 
  -4   0   3      282.29      311.20      4.14 o 
  -3   0   3      188.34      235.31      2.66 o 
  -2   0   3      284.69      302.34      2.80 o 
  -1   0   3     4987.32     4647.62     38.25 o 
   0   0   3    12240.91    11975.30    102.59 o 
   1   0   3       95.83       53.47      1.01 o 
   2   0   3     2085.64     2080.02     22.32 o 
   3   0   3      457.79      434.87      5.26 o 
   4   0   3      925.17      961.30     13.77 o 
   5   0   3        2.65       25.23      1.14 o 
   6   0   3       35.21       41.88      1.54 o 
   7   0   3        2.10        9.87      0.99 o 
   8   0   3        1.07        0.89      0.80 o 
   9   0   3       36.73       40.08      2.13 o 
 -10   1   3       29.47       25.48      3.70 o 
  -9   1   3        0.18        2.31      3.26 o 
  -8   1   3       53.26       56.54      2.18 o 
  -7   1   3      223.14      211.17      4.60 o 
  -6   1   3      400.77      403.67      6.44 o 
  -5   1   3      715.29      794.99     11.83 o 
  -4   1   3      277.85      260.04      3.41 o 
  -3   1   3      355.02      352.55      4.10 o 
  -2   1   3     1669.41     1431.14     16.53 o 
  -1   1   3     1250.92     1485.88     13.51 o 
   0   1   3      838.82      992.00     11.53 o 
   1   1   3     7318.08     6956.88     66.17 o 
   2   1   3     1384.49     1234.24     11.40 o 
   3   1   3      229.21      183.43      2.46 o 
   4   1   3       18.93       15.82      0.76 o 
   5   1   3     1647.85     1598.70     22.61 o 
   6   1   3      537.60      445.74     10.00 o 
   7   1   3        1.29        0.68      0.89 o 
   8   1   3       37.90       16.17      1.61 o 
   9   1   3        0.02       -0.33      1.27 o 
  -9   2   3        1.21        1.37      1.25 o 
  -8   2   3       76.19       73.25      2.36 o 
  -7   2   3      642.95      628.27     11.42 o 
  -6   2   3        2.48        4.21      0.77 o 
  -5   2   3      328.31      295.49      4.86 o 
  -4   2   3        9.58        6.39      0.87 o 
  -3   2   3        1.87        9.73      0.45 o 
  -2   2   3        9.77        6.94      0.42 o 
  -1   2   3      464.86      510.99      5.47 o 
   0   2   3      270.29      217.17      3.28 o 
   1   2   3       72.18      105.26      2.19 o 
   2   2   3      909.86      864.77      8.65 o 
   3   2   3     2436.04     2435.70     27.36 o 
   4   2   3       11.30        3.98      0.40 o 
   5   2   3       40.11       30.31      1.26 o 
   6   2   3      346.86      341.07      6.17 o 
   7   2   3       64.72       47.26      2.61 o 
   8   2   3       51.42       31.34      2.32 o 
   9   2   3        3.42        0.16      1.39 o 
  -9   3   3        7.07        8.73      2.02 o 
  -8   3   3       15.43       16.41      1.36 o 
  -7   3   3      974.92      939.27     21.09 o 
  -6   3   3      163.62      196.66      3.61 o 
  -5   3   3      505.88      506.06      7.86 o 
  -4   3   3      976.10     1098.65     14.52 o 
  -3   3   3     1475.75     1676.29     19.52 o 
  -2   3   3      426.04      457.23      5.62 o 
  -1   3   3      516.63      554.26      7.20 o 
   0   3   3      665.27      719.91     13.02 o 
   1   3   3        0.83        4.11      0.49 o 
   2   3   3     1420.98     1571.88     15.44 o 
   3   3   3       49.97       38.98      0.79 o 
   4   3   3        0.09        0.25      0.35 o 
   5   3   3        0.95        1.52      0.70 o 
   6   3   3      311.41      334.46     11.09 o 
   7   3   3        8.08        3.17      1.34 o 
   8   3   3        0.03        0.01      1.45 o 
   9   3   3        0.00        0.83      1.53 o 
  -9   4   3        0.12       -1.49      1.49 o 
  -8   4   3       31.48       34.72      2.19 o 
  -7   4   3       67.36       74.96      3.30 o 
  -6   4   3      917.23      920.35     12.32 o 
  -5   4   3      834.86      892.74     11.82 o 
  -4   4   3      783.06      858.70      9.36 o 
  -3   4   3       71.70       88.18      1.80 o 
  -2   4   3     3873.38     4282.07     71.64 o 
  -1   4   3     2400.48     2610.26     31.14 o 
   0   4   3      124.25      119.88      1.99 o 
   1   4   3       74.93       79.09      1.45 o 
   2   4   3      128.54      139.51      2.35 o 
   3   4   3        0.12        0.43      0.32 o 
   4   4   3      351.61      346.12      5.76 o 
   5   4   3        3.43       11.04      0.62 o 
   6   4   3      306.78      305.19      6.86 o 
   7   4   3       40.53       46.79      2.55 o 
   8   4   3        0.59        3.26      1.53 o 
  -9   5   3       57.99       60.33      3.83 o 
  -8   5   3        4.08        4.27      1.80 o 
  -7   5   3      214.81      206.48      5.74 o 
  -6   5   3      190.62      176.98      7.34 o 
  -5   5   3       10.56        9.70      1.08 o 
  -4   5   3      226.05      241.38      3.77 o 
  -3   5   3       12.87       11.31      0.73 o 
  -2   5   3       31.27       48.07      1.25 o 
  -1   5   3      556.87      626.93      8.47 o 
   0   5   3     3917.40     4364.06     54.99 o 
   1   5   3      212.08      247.99      5.32 o 
   2   5   3       23.77       22.13      0.78 o 
   3   5   3      155.11      144.54      1.85 o 
   4   5   3      181.67      217.56      2.63 o 
   5   5   3        3.93        5.29      0.69 o 
   6   5   3       32.22       46.05      2.48 o 
   7   5   3      173.81      191.24      5.44 o 
   8   5   3       13.13       21.45      2.26 o 
  -9   6   3      122.46      116.76      5.69 o 
  -8   6   3       92.54       88.46      4.84 o 
  -7   6   3      200.65      188.44      5.39 o 
  -6   6   3      121.36      112.27      3.13 o 
  -5   6   3      317.89      293.20      4.29 o 
  -4   6   3      604.45      643.41      7.96 o 
  -3   6   3       43.90       52.63      1.40 o 
  -2   6   3       98.98      103.95      2.00 o 
  -1   6   3      180.37      176.16      3.08 o 
   0   6   3        6.58        6.27      0.71 o 
   1   6   3       43.30       61.53      1.43 o 
   2   6   3      325.02      358.73      4.57 o 
   3   6   3        0.07       -0.42      0.42 o 
   4   6   3        1.78       -0.45      0.45 o 
   5   6   3        0.00        0.52      0.77 o 
   6   6   3       47.50       50.36      2.04 o 
   7   6   3        0.01        0.17      1.64 o 
   8   6   3       32.21       33.68      3.29 o 
  -9   7   3       32.99       28.58      3.19 o 
  -8   7   3       69.07       57.92      4.21 o 
  -7   7   3      512.49      515.96     17.04 o 
  -6   7   3       14.36       28.14      3.16 o 
  -5   7   3      978.21      962.56     13.96 o 
  -4   7   3      105.23       99.54      2.28 o 
  -3   7   3       60.89       70.72      2.42 o 
  -2   7   3      520.01      527.15      8.31 o 
  -1   7   3      953.49      983.57     13.31 o 
   0   7   3       18.61        8.75      0.88 o 
   1   7   3      243.50      224.63      3.59 o 
   2   7   3       53.94       59.41      1.41 o 
   3   7   3       30.26       30.98      1.06 o 
   4   7   3       42.35       46.98      1.31 o 
   5   7   3      102.43      115.20      3.05 o 
   6   7   3        0.07        1.54      1.44 o 
   7   7   3      100.82      125.61      5.76 o 
  -8   8   3        4.15        6.99      2.56 o 
  -7   8   3       67.24       61.81      4.68 o 
  -6   8   3       46.99       55.08      4.62 o 
  -5   8   3      186.86      195.43      3.85 o 
  -4   8   3       23.27       29.13      1.34 o 
  -3   8   3       77.57       78.40      2.22 o 
  -2   8   3      768.67      730.27     11.40 o 
  -1   8   3        6.51       11.38      1.03 o 
   0   8   3      377.53      350.44      5.66 o 
   1   8   3      241.77      274.72      4.80 o 
   2   8   3       19.63       13.53      1.04 o 
   3   8   3      192.64      170.00      3.19 o 
   4   8   3       57.70       48.45      1.56 o 
   5   8   3       62.29       65.96      3.19 o 
   6   8   3        0.17       -1.03      1.29 o 
  -8   9   3        8.08        7.27      2.81 o 
  -7   9   3       59.48       52.55      4.58 o 
  -6   9   3       66.32       76.06      3.13 o 
  -5   9   3       70.47       57.78      3.34 o 
  -4   9   3      216.19      204.31      5.00 o 
  -3   9   3      445.68      438.71      7.63 o 
  -2   9   3        5.93       14.81      1.41 o 
  -1   9   3      741.02      700.45     10.15 o 
   0   9   3     1547.53     1507.62     20.25 o 
   1   9   3       58.70       73.14      2.37 o 
   2   9   3       41.44       52.32      1.85 o 
   3   9   3      219.98      215.64      3.82 o 
   4   9   3       26.93       18.15      1.16 o 
   5   9   3        0.89        2.64      0.74 o 
   6   9   3        2.62        6.26      1.67 o 
  -7  10   3      107.03       99.09      6.48 o 
  -6  10   3        2.67        2.66      2.09 o 
  -5  10   3       18.51       18.96      2.37 o 
  -4  10   3       68.51       78.37      3.06 o 
  -3  10   3      202.90      195.16      4.44 o 
  -2  10   3      365.59      344.01      6.53 o 
  -1  10   3      374.52      376.95      7.05 o 
   0  10   3       23.75       18.54      1.50 o 
   1  10   3      639.70      650.00      9.88 o 
   2  10   3      630.67      629.16      8.69 o 
   3  10   3        1.10        0.55      1.05 o 
   4  10   3      136.91      131.85      2.84 o 
   5  10   3       62.00       36.98      2.95 o 
  -7  11   3        0.95        0.38      2.81 o 
  -6  11   3       19.87       20.00      2.07 o 
  -5  11   3       11.96        8.71      2.20 o 
  -4  11   3        2.32        1.93      1.29 o 
  -3  11   3        0.17       -1.86      1.86 o 
  -2  11   3        0.81        0.80      1.11 o 
  -1  11   3      213.70      209.13      4.86 o 
   0  11   3       81.77       76.44      2.58 o 
   1  11   3      187.11      180.94      4.12 o 
   2  11   3        5.07        7.52      1.13 o 
   3  11   3        0.03       -1.08      1.08 o 
   4  11   3       77.82       73.14      2.39 o 
  -6  12   3       21.40       17.17      2.20 o 
  -5  12   3       20.15       17.53      2.29 o 
  -4  12   3        1.14        2.86      2.43 o 
  -3  12   3       25.52       29.82      2.31 o 
  -2  12   3        0.11        1.86      1.47 o 
  -1  12   3        4.80        3.36      1.39 o 
   0  12   3       30.17       21.09      1.74 o 
   1  12   3        1.41        1.57      1.26 o 
   2  12   3        5.41        2.67      1.45 o 
   3  12   3       12.30       11.27      1.51 o 
  -4  13   3       65.05       58.62      6.43 o 
  -3  13   3       17.88       17.24      2.19 o 
  -2  13   3       10.40       18.49      2.22 o 
  -1  13   3       50.10       54.89      3.18 o 
   0  13   3       82.71       74.55      3.18 o 
   1  13   3        8.80        9.50      1.78 o 
   1 -14   4       54.57       64.69      5.66 o 
  -2 -13   4       28.02       32.02      2.73 o 
  -1 -13   4        1.08       -1.02      1.37 o 
   0 -13   4        7.11        8.43      1.69 o 
   1 -13   4        9.48       16.45      2.13 o 
   2 -13   4        2.51        0.98      1.55 o 
   3 -13   4        0.04        1.06      2.55 o 
   4 -13   4        8.65       12.96      2.27 o 
  -4 -12   4        1.76        2.02      1.60 o 
  -3 -12   4       11.90       12.82      1.73 o 
  -2 -12   4       36.52       48.13      2.52 o 
  -1 -12   4       31.76       39.67      2.31 o 
   0 -12   4       13.81       15.40      1.74 o 
   1 -12   4        0.23       -1.11      1.21 o 
   2 -12   4       72.10       80.56      3.44 o 
   3 -12   4       37.70       45.78      2.66 o 
   4 -12   4        9.01       14.39      1.70 o 
   5 -12   4        5.88        6.21      1.49 o 
   6 -12   4       10.89       13.04      1.57 o 
  -5 -11   4       17.07       11.01      1.58 o 
  -4 -11   4       14.40       13.31      1.49 o 
  -3 -11   4       63.34       62.05      2.45 o 
  -2 -11   4       28.52       15.49      1.47 o 
  -1 -11   4       73.82       64.79      2.71 o 
   0 -11   4       14.51       15.79      2.05 o 
   1 -11   4        0.99        1.15      1.19 o 
   2 -11   4      103.42      104.73      2.79 o 
   3 -11   4       16.41       10.45      1.33 o 
   4 -11   4        0.47        0.40      1.16 o 
   5 -11   4      123.73      122.06      6.21 o 
   6 -11   4      123.73      108.51      3.80 o 
  -6 -10   4       43.86       44.71      2.95 o 
  -5 -10   4       23.64       22.69      1.74 o 
  -4 -10   4        8.29        4.31      1.17 o 
  -3 -10   4      296.87      284.50      4.83 o 
  -2 -10   4        2.89        6.24      1.14 o 
  -1 -10   4      483.06      473.61      7.42 o 
   0 -10   4        2.81        0.95      0.78 o 
   1 -10   4       24.20       17.21      1.37 o 
   2 -10   4       79.39       75.64      2.28 o 
   3 -10   4       19.10       17.66      1.47 o 
   4 -10   4        0.21       -0.96      0.96 o 
   5 -10   4        0.27       -1.05      1.05 o 
   6 -10   4        1.19       -0.03      1.72 o 
   7 -10   4       18.07       16.94      2.52 o 
  -6  -9   4      153.39      157.84      4.95 o 
  -5  -9   4       14.56       15.76      1.45 o 
  -4  -9   4        6.01       11.65      1.29 o 
  -3  -9   4      365.63      348.15      5.40 o 
  -2  -9   4      142.31      153.52      2.67 o 
  -1  -9   4      116.79      100.87      2.16 o 
   0  -9   4      165.82      195.86      3.28 o 
   1  -9   4       33.14       27.79      1.22 o 
   2  -9   4      228.93      201.52      3.78 o 
   3  -9   4       11.67        9.07      1.06 o 
   4  -9   4      210.36      204.37      4.26 o 
   5  -9   4        0.25       -0.84      0.84 o 
   6  -9   4      374.03      372.83     10.12 o 
   7  -9   4      188.98      206.36      6.99 o 
   8  -9   4        4.18        0.61      2.07 o 
  -7  -8   4       11.00       10.22      1.65 o 
  -6  -8   4      130.26      129.98      7.01 o 
  -5  -8   4        6.12        0.80      0.84 o 
  -4  -8   4        3.11       -0.51      0.85 o 
  -3  -8   4      282.33      305.84      4.77 o 
  -2  -8   4      180.88      156.28      3.01 o 
  -1  -8   4       50.55       60.12      1.60 o 
   0  -8   4      555.26      509.42      6.69 o 
   1  -8   4        1.01        5.22      0.72 o 
   2  -8   4      324.99      343.50      6.23 o 
   3  -8   4       11.64       13.91      0.86 o 
   4  -8   4        2.45       -0.63      0.63 o 
   5  -8   4       88.26       89.25      2.29 o 
   6  -8   4      259.06      244.00      7.32 o 
   7  -8   4       53.43       48.65      3.32 o 
   8  -8   4      127.78      147.52      5.67 o 
  -7  -7   4       21.00       16.02      1.59 o 
  -6  -7   4       11.42       15.96      1.77 o 
  -5  -7   4        2.79        4.32      0.88 o 
  -4  -7   4        6.70        4.35      0.84 o 
  -3  -7   4      119.02      105.25      1.96 o 
  -2  -7   4      327.05      320.64      4.35 o 
  -1  -7   4       63.56       65.93      2.14 o 
   0  -7   4      312.61      312.19      4.39 o 
   1  -7   4       94.31       86.82      1.86 o 
   2  -7   4        0.23        1.80      0.77 o 
   3  -7   4        6.39        9.81      0.70 o 
   4  -7   4        3.75        1.16      0.48 o 
   5  -7   4       20.75       13.19      1.02 o 
   6  -7   4       87.30       91.21      5.49 o 
   7  -7   4       15.43       25.84      2.41 o 
   8  -7   4       95.21       81.15      4.65 o 
  -8  -6   4       36.67       27.59      3.54 o 
  -7  -6   4      108.46      110.91      3.24 o 
  -6  -6   4       15.02       16.94      1.71 o 
  -5  -6   4      423.43      407.16      6.14 o 
  -4  -6   4        1.81       -0.01      0.56 o 
  -3  -6   4      153.00      152.60      2.33 o 
  -2  -6   4       54.97       38.95      1.23 o 
  -1  -6   4      682.45      721.14      9.72 o 
   0  -6   4      315.17      352.86      4.15 o 
   1  -6   4      676.61      600.12      6.55 o 
   2  -6   4      146.92      162.56      2.28 o 
   3  -6   4      217.58      214.48      3.24 o 
   4  -6   4      104.40      115.55      1.90 o 
   5  -6   4        7.00       11.74      1.03 o 
   6  -6   4       45.68       35.93      2.49 o 
   7  -6   4        2.48        6.07      2.28 o 
   8  -6   4        7.29        4.27      1.91 o 
   9  -6   4        0.10        0.72      1.87 o 
  -8  -5   4       42.26       57.59      3.83 o 
  -7  -5   4       50.03       71.92      4.01 o 
  -6  -5   4        2.06        1.69      0.83 o 
  -5  -5   4       40.78       35.57      1.33 o 
  -4  -5   4       25.35       15.32      0.89 o 
  -3  -5   4      287.91      329.23      3.74 o 
  -2  -5   4       80.78       87.40      1.78 o 
  -1  -5   4      129.18      181.92      2.88 o 
   0  -5   4      285.74      216.77      2.97 o 
   1  -5   4       10.22       10.87      0.85 o 
   2  -5   4      368.60      419.64      4.65 o 
   3  -5   4       48.01       57.20      1.24 o 
   4  -5   4       10.24       12.29      0.62 o 
   5  -5   4       34.47       28.66      1.36 o 
   6  -5   4      536.71      573.57     10.59 o 
   7  -5   4       35.74       28.01      2.15 o 
   8  -5   4       69.71       73.10      7.03 o 
   9  -5   4       23.09       37.25      4.90 o 
  -9  -4   4        3.04        2.19      2.00 o 
  -8  -4   4        8.72       14.07      2.29 o 
  -7  -4   4       54.10       40.65      2.98 o 
  -6  -4   4       53.07       47.94      1.54 o 
  -5  -4   4       18.72       24.72      0.92 o 
  -4  -4   4      147.50      121.55      2.00 o 
  -3  -4   4       60.73       83.82      1.70 o 
  -2  -4   4        0.80        2.21      0.38 o 
  -1  -4   4       83.92       70.44      2.41 o 
   0  -4   4      234.67      253.54      2.88 o 
   1  -4   4       45.66       61.33      1.54 o 
   2  -4   4       59.94       53.02      1.05 o 
   3  -4   4      572.93      608.25      6.83 o 
   4  -4   4        3.28        7.60      0.64 o 
   5  -4   4        1.50        1.14      0.65 o 
   6  -4   4      414.86      417.40      7.99 o 
   7  -4   4       62.30       82.30      3.43 o 
   8  -4   4       68.97       81.20      3.38 o 
   9  -4   4       16.39       11.29      3.92 o 
  -9  -3   4        9.09       10.35      3.75 o 
  -8  -3   4       22.22       23.90      3.54 o 
  -7  -3   4       53.48       50.58      3.06 o 
  -6  -3   4       21.52       24.51      1.60 o 
  -5  -3   4       28.84       29.81      0.97 o 
  -4  -3   4      258.00      236.25      3.48 o 
  -3  -3   4     1117.75     1093.67     10.31 o 
  -2  -3   4     1197.02     1106.49     10.14 o 
  -1  -3   4      716.37      702.27      6.89 o 
   0  -3   4      701.59      756.91      7.73 o 
   1  -3   4       16.35        8.58      0.46 o 
   2  -3   4      511.59      444.99      4.74 o 
   3  -3   4        2.57        8.85      0.51 o 
   4  -3   4      236.01      253.07      3.78 o 
   5  -3   4      113.63      129.17      2.63 o 
   6  -3   4      206.72      185.25      4.13 o 
   7  -3   4        0.88        2.20      0.86 o 
   8  -3   4       26.53       12.42      1.83 o 
   9  -3   4       27.49       20.30      4.52 o 
  -9  -2   4        1.92        5.36      2.56 o 
  -8  -2   4        2.09       -0.53      3.35 o 
  -7  -2   4       18.53       20.94      2.23 o 
  -6  -2   4       30.25       29.08      1.37 o 
  -5  -2   4       30.80       43.79      1.07 o 
  -4  -2   4       37.37       29.89      0.89 o 
  -3  -2   4     2215.85     2252.39     20.00 o 
  -2  -2   4      169.54      223.12      2.82 o 
  -1  -2   4       23.36       48.64      1.07 o 
   0  -2   4     5923.81     6022.66     58.55 o 
   1  -2   4     2852.81     2683.98     25.79 o 
   2  -2   4      214.69      159.75      1.94 o 
   3  -2   4      205.26      212.84      2.84 o 
   4  -2   4      415.89      409.95      5.63 o 
   5  -2   4       78.21       64.81      1.70 o 
   6  -2   4      153.49      122.38      3.56 o 
   7  -2   4       49.39       55.88      1.95 o 
   8  -2   4        0.04        1.25      1.71 o 
   9  -2   4       86.34       95.01      5.38 o 
  -9  -1   4       46.37       48.31      3.06 o 
  -8  -1   4        8.27        1.72      2.47 o 
  -7  -1   4       53.89       66.64      3.17 o 
  -6  -1   4      171.78      171.80      3.46 o 
  -5  -1   4      322.42      307.29      4.33 o 
  -4  -1   4       11.15        9.95      0.56 o 
  -3  -1   4     1009.12      897.19      9.32 o 
  -2  -1   4        1.67       27.30      0.63 o 
  -1  -1   4       62.88       72.42      1.70 o 
   0  -1   4     3716.63     3834.56     34.43 o 
   1  -1   4      941.24      803.75      9.46 o 
   2  -1   4      183.40      153.73      1.86 o 
   3  -1   4      133.99      130.55      1.92 o 
   4  -1   4      553.58      605.43      8.02 o 
   5  -1   4       11.32       20.68      0.99 o 
   6  -1   4       36.21       47.67      1.98 o 
   7  -1   4       70.01       82.94      2.49 o 
   8  -1   4        0.00        2.01      1.23 o 
   9  -1   4       49.37       68.30      3.78 o 
  -9   0   4       20.08       11.73      2.45 o 
  -8   0   4      105.70      107.52      4.11 o 
  -7   0   4      116.08       96.56      3.76 o 
  -6   0   4      542.80      520.12      9.79 o 
  -5   0   4       16.13       14.63      0.74 o 
  -4   0   4     2310.93     2240.99     22.56 o 
  -3   0   4      194.75      242.50      2.69 o 
  -2   0   4      479.90      463.62      4.62 o 
  -1   0   4     9959.46    10420.10     92.25 o 
   0   0   4     2585.78     2859.10     32.16 o 
   1   0   4     2045.28     1958.72     18.91 o 
   2   0   4      661.58      644.79      7.25 o 
   3   0   4        1.69        6.19      0.45 o 
   4   0   4     2223.60     2319.89     29.30 o 
   5   0   4       17.73        9.65      1.67 o 
   6   0   4      423.37      431.61     10.28 o 
   7   0   4       11.30        7.61      1.15 o 
   8   0   4        0.47        1.01      1.20 o 
   9   0   4       21.11       16.80      1.71 o 
  -9   1   4       40.74       47.12      2.86 o 
  -8   1   4        0.17       -1.31      1.31 o 
  -7   1   4        0.33       -0.90      0.95 o 
  -6   1   4      118.25      116.65      2.31 o 
  -5   1   4       34.04       54.04      1.37 o 
  -4   1   4      100.03      101.40      2.61 o 
  -3   1   4      386.03      453.19      5.32 o 
  -2   1   4      389.32      369.22      3.58 o 
  -1   1   4      468.09      483.60      4.78 o 
   0   1   4     1282.58     1379.28     14.26 o 
   1   1   4      251.25      215.70      2.75 o 
   2   1   4      699.32      649.86      5.93 o 
   3   1   4      282.46      224.48      3.31 o 
   4   1   4      617.30      595.95      7.23 o 
   5   1   4       39.75       43.33      1.65 o 
   6   1   4      258.36      183.56      4.38 o 
   7   1   4       26.51       38.17      2.72 o 
   8   1   4       14.28        0.91      1.36 o 
   9   1   4       22.21       17.43      3.03 o 
  -9   2   4      189.31      187.33      5.70 o 
  -8   2   4        5.99        8.77      1.55 o 
  -7   2   4       77.99       86.44      4.09 o 
  -6   2   4      279.88      291.13      5.02 o 
  -5   2   4      484.07      518.37      7.17 o 
  -4   2   4      128.49      109.80      1.76 o 
  -3   2   4     2404.22     2519.16     27.27 o 
  -2   2   4      521.16      510.93      6.94 o 
  -1   2   4      411.24      361.76      6.81 o 
   0   2   4       31.23       18.88      0.76 o 
   1   2   4       39.75       37.87      1.23 o 
   2   2   4      159.15      138.25      1.83 o 
   3   2   4        0.05        1.14      0.28 o 
   4   2   4       10.81       14.17      0.65 o 
   5   2   4      135.12      152.95      3.21 o 
   6   2   4      142.61      125.88      5.21 o 
   7   2   4       16.41        1.65      2.61 o 
   8   2   4       41.69       28.04      3.13 o 
   9   2   4        0.08       -0.18      1.50 o 
  -9   3   4       73.62       84.13      4.46 o 
  -8   3   4       46.88       50.42      3.81 o 
  -7   3   4      491.96      509.74     13.04 o 
  -6   3   4      695.87      699.77     12.13 o 
  -5   3   4      170.78      156.20      2.66 o 
  -4   3   4      221.78      162.68      2.39 o 
  -3   3   4     3915.91     4089.03     46.12 o 
  -2   3   4      780.38      966.72     12.35 o 
  -1   3   4      116.93      138.56      2.06 o 
   0   3   4      261.38      228.23      5.42 o 
   1   3   4      139.84      109.61      1.94 o 
   2   3   4      128.51      103.96      1.56 o 
   3   3   4      326.80      350.03      3.89 o 
   4   3   4      167.82      176.54      2.50 o 
   5   3   4       67.06       62.81      1.48 o 
   6   3   4        5.10        2.24      1.32 o 
   7   3   4        0.01       -0.52      1.19 o 
   8   3   4        5.38        1.25      2.02 o 
  -9   4   4       19.84       24.91      2.75 o 
  -8   4   4       13.94       11.71      2.39 o 
  -7   4   4       29.74       28.35      2.45 o 
  -6   4   4       84.64       84.38      2.24 o 
  -5   4   4      230.95      183.47      2.91 o 
  -4   4   4        0.15        4.24      0.52 o 
  -3   4   4      208.70      270.03      3.73 o 
  -2   4   4      233.99      222.11      3.23 o 
  -1   4   4        4.65       14.43      0.68 o 
   0   4   4      186.21      158.70      2.79 o 
   1   4   4       49.38       28.07      1.02 o 
   2   4   4      105.25       83.85      1.54 o 
   3   4   4       44.09       53.13      1.06 o 
   4   4   4      268.00      247.16      3.45 o 
   5   4   4      119.15      113.19      2.12 o 
   6   4   4       27.15       29.45      2.04 o 
   7   4   4       28.03       17.76      1.88 o 
   8   4   4        1.62        0.75      1.54 o 
  -9   5   4       28.86       27.76      3.10 o 
  -8   5   4       82.43       85.46      4.68 o 
  -7   5   4        8.82       13.35      1.59 o 
  -6   5   4     1009.54     1035.93     23.21 o 
  -5   5   4      104.16      102.37      1.95 o 
  -4   5   4       27.31       24.51      0.94 o 
  -3   5   4      147.28      199.43      4.16 o 
  -2   5   4      547.08      608.77      7.94 o 
  -1   5   4      117.13      129.93      2.43 o 
   0   5   4        7.60        2.40      0.60 o 
   1   5   4        3.16        0.78      0.59 o 
   2   5   4       84.10      103.61      2.25 o 
   3   5   4       16.10       12.91      0.61 o 
   4   5   4      724.41      671.99      7.87 o 
   5   5   4       80.50       81.39      2.46 o 
   6   5   4        0.71        4.44      1.89 o 
   7   5   4       53.31       53.04      2.89 o 
   8   5   4       45.56       60.71      3.24 o 
  -9   6   4        4.80       13.34      2.59 o 
  -8   6   4       25.42       25.29      2.94 o 
  -7   6   4        0.06        1.93      2.09 o 
  -6   6   4      131.38      135.45      6.32 o 
  -5   6   4       73.86       82.59      1.95 o 
  -4   6   4      342.72      340.24      5.19 o 
  -3   6   4     1062.52     1083.68     14.15 o 
  -2   6   4        6.65        8.65      0.82 o 
  -1   6   4      111.94      129.14      2.53 o 
   0   6   4       50.19       45.26      1.46 o 
   1   6   4        7.74        4.32      0.80 o 
   2   6   4       31.17       37.62      1.19 o 
   3   6   4      116.42      120.62      1.87 o 
   4   6   4      204.16      190.79      2.65 o 
   5   6   4       40.54       57.96      3.22 o 
   6   6   4        7.64        8.06      1.70 o 
   7   6   4       13.77       20.75      2.22 o 
  -9   7   4        0.87       -1.39      2.12 o 
  -8   7   4        4.21        4.24      2.28 o 
  -7   7   4       82.18       81.82      5.09 o 
  -6   7   4      245.81      228.31      9.33 o 
  -5   7   4       43.75       37.21      1.56 o 
  -4   7   4      651.73      648.55     12.11 o 
  -3   7   4      660.62      651.98     10.85 o 
  -2   7   4      371.07      339.78      5.97 o 
  -1   7   4      738.38      740.00     10.36 o 
   0   7   4      228.32      190.44      3.55 o 
   1   7   4        3.75        2.75      0.64 o 
   2   7   4      524.50      496.50      6.69 o 
   3   7   4      117.03      105.96      1.92 o 
   4   7   4      132.11      140.21      2.36 o 
   5   7   4       61.86       61.12      2.63 o 
   6   7   4        0.00       -0.11      1.13 o 
   7   7   4       37.41       35.96      3.43 o 
  -8   8   4       45.59       51.69      4.49 o 
  -7   8   4       49.94       53.46      4.43 o 
  -6   8   4       64.90       59.04      2.52 o 
  -5   8   4      413.51      408.30      8.00 o 
  -4   8   4      173.53      167.71      3.70 o 
  -3   8   4      765.32      757.52     10.53 o 
  -2   8   4       65.81       66.26      2.67 o 
  -1   8   4       69.01       82.53      2.22 o 
   0   8   4       56.51       47.10      2.05 o 
   1   8   4        8.62       12.12      1.04 o 
   2   8   4       66.73       65.16      1.77 o 
   3   8   4        0.10        0.14      0.71 o 
   4   8   4      164.96      167.72      3.03 o 
   5   8   4       57.73       50.74      1.75 o 
   6   8   4        0.87        0.61      1.34 o 
  -8   9   4       19.82       36.99      4.27 o 
  -7   9   4       20.65        8.47      3.04 o 
  -6   9   4      128.70      125.52      4.16 o 
  -5   9   4       54.83       57.19      2.96 o 
  -4   9   4       99.45       77.72      2.96 o 
  -3   9   4     1272.24     1253.57     18.77 o 
  -2   9   4       64.30       70.80      2.56 o 
  -1   9   4       27.77       33.82      1.62 o 
   0   9   4      768.52      767.46     11.11 o 
   1   9   4      353.78      349.15      5.99 o 
   2   9   4       80.32       89.63      2.35 o 
   3   9   4        6.65        4.15      1.07 o 
   4   9   4      110.85      127.55      2.68 o 
   5   9   4        6.87       11.51      1.28 o 
   6   9   4        2.24        7.43      1.87 o 
  -7  10   4       12.36       15.18      3.57 o 
  -6  10   4        2.38        6.61      1.49 o 
  -5  10   4        0.06        0.63      1.38 o 
  -4  10   4       31.78       22.21      1.90 o 
  -3  10   4      372.62      371.24      6.94 o 
  -2  10   4       12.99       11.16      1.41 o 
  -1  10   4        4.58        5.29      1.13 o 
   0  10   4       46.36       48.41      2.07 o 
   1  10   4      372.60      362.68      6.31 o 
   2  10   4        1.58        4.00      1.07 o 
   3  10   4      247.46      291.37      5.36 o 
   4  10   4       40.62       42.10      1.83 o 
   5  10   4        2.60        0.58      0.82 o 
  -6  11   4        5.39        2.45      1.82 o 
  -5  11   4       28.32       32.13      2.96 o 
  -4  11   4        1.84        2.57      1.39 o 
  -3  11   4        0.39        0.72      1.34 o 
  -2  11   4        9.02       11.47      1.52 o 
  -1  11   4        0.01       -0.48      1.16 o 
   0  11   4       71.56       70.90      2.56 o 
   1  11   4        2.15        0.23      1.19 o 
   2  11   4        6.22        7.90      1.31 o 
   3  11   4      158.16      158.35      3.78 o 
   4  11   4        1.86        1.88      1.06 o 
  -5  12   4      188.36      205.06      8.85 o 
  -4  12   4       15.40       12.12      2.22 o 
  -3  12   4       99.66       97.28      3.87 o 
  -2  12   4       93.56       97.95      3.92 o 
  -1  12   4       16.05       17.00      1.75 o 
   0  12   4        9.98       10.53      1.73 o 
   1  12   4       84.45       86.68      3.51 o 
   2  12   4       21.04       18.50      2.01 o 
   3  12   4       12.70       12.16      1.55 o 
  -4  13   4       64.50       76.07      4.30 o 
  -3  13   4      119.77      157.12      5.14 o 
  -2  13   4        9.23       11.91      2.09 o 
  -1  13   4       42.94       49.83      3.18 o 
   0  13   4       49.22       57.50      3.12 o 
   1  13   4        1.55        2.35      1.79 o 
  -2 -13   5       45.95       49.48      3.17 o 
  -1 -13   5        3.41        2.25      1.45 o 
   0 -13   5       15.27       12.34      1.83 o 
   1 -13   5       73.85       85.32      3.89 o 
   2 -13   5       13.94       13.91      2.07 o 
   3 -13   5       42.64       52.50      3.65 o 
   4 -13   5       60.21       66.04      7.51 o 
  -3 -12   5        0.38        0.86      1.66 o 
  -2 -12   5       27.42       24.95      2.13 o 
  -1 -12   5        5.36        4.03      1.47 o 
   0 -12   5       13.77       15.11      2.02 o 
   1 -12   5        3.84        2.34      1.33 o 
   2 -12   5        5.93        9.52      1.79 o 
   3 -12   5       76.95       74.98      2.79 o 
   4 -12   5       43.48       50.09      2.69 o 
   5 -12   5        0.31        1.59      1.30 o 
  -4 -11   5       25.35       27.47      1.85 o 
  -3 -11   5        6.00        3.02      1.60 o 
  -2 -11   5       43.28       39.04      2.68 o 
  -1 -11   5       45.79       47.36      2.38 o 
   0 -11   5        7.27        3.81      1.29 o 
   1 -11   5        7.65        0.54      1.24 o 
   2 -11   5       69.29       73.04      3.73 o 
   3 -11   5       68.31       71.55      2.60 o 
   4 -11   5        2.53        1.02      1.21 o 
   5 -11   5       26.70       28.66      1.71 o 
   6 -11   5      194.49      184.87      5.30 o 
  -5 -10   5       24.74       26.22      1.85 o 
  -4 -10   5      112.47      100.85      2.93 o 
  -3 -10   5        8.07        8.79      1.29 o 
  -2 -10   5      327.76      383.46      6.42 o 
  -1 -10   5      347.64      304.81      5.41 o 
   0 -10   5       78.23       88.89      2.46 o 
   1 -10   5      884.02      832.91     11.71 o 
   2 -10   5      154.45      163.58      3.53 o 
   3 -10   5        2.52        5.98      1.19 o 
   4 -10   5        9.60        8.44      1.44 o 
   5 -10   5       57.65       56.89      2.15 o 
   6 -10   5        6.02        4.84      2.15 o 
   7 -10   5       13.43        8.74      2.33 o 
  -6  -9   5       19.44       12.77      1.99 o 
  -5  -9   5      113.06      109.59      3.18 o 
  -4  -9   5      325.36      318.98      5.61 o 
  -3  -9   5       27.36       34.28      1.62 o 
  -2  -9   5      667.37      575.17      8.56 o 
  -1  -9   5      411.02      432.19      6.04 o 
   0  -9   5       50.15       40.44      2.06 o 
   1  -9   5      825.56      835.00     11.57 o 
   2  -9   5       27.91       33.69      1.59 o 
   3  -9   5      582.15      564.09      8.28 o 
   4  -9   5      215.72      197.52      4.24 o 
   5  -9   5       12.04        8.13      2.38 o 
   6  -9   5      141.73      136.73      5.54 o 
   7  -9   5       68.78       69.78      4.18 o 
  -7  -8   5       84.74      106.50      3.91 o 
  -6  -8   5       33.94       39.44      3.50 o 
  -5  -8   5        5.59        6.45      1.07 o 
  -4  -8   5      343.01      344.41      5.79 o 
  -3  -8   5        0.72       -0.88      1.25 o 
  -2  -8   5       29.55       26.55      1.42 o 
  -1  -8   5       74.84       72.77      1.86 o 
   0  -8   5       27.93       28.35      1.22 o 
   1  -8   5      424.06      406.44      5.63 o 
   2  -8   5       85.42       88.75      1.95 o 
   3  -8   5      159.48      145.12      2.72 o 
   4  -8   5       25.00       26.61      1.31 o 
   5  -8   5       29.39       28.20      1.39 o 
   6  -8   5       29.56       25.68      2.61 o 
   7  -8   5       12.22       11.21      2.25 o 
   8  -8   5       30.31       33.57      4.63 o 
  -7  -7   5        8.39       18.67      1.77 o 
  -6  -7   5      133.04      144.84      4.44 o 
  -5  -7   5      135.09      152.58      3.19 o 
  -4  -7   5      504.60      484.90      6.75 o 
  -3  -7   5       23.63       29.99      1.33 o 
  -2  -7   5      440.95      456.94      6.16 o 
  -1  -7   5     1795.91     1737.66     20.04 o 
   0  -7   5      531.84      501.09      6.57 o 
   1  -7   5      289.62      276.05      4.07 o 
   2  -7   5      737.58      768.38      8.75 o 
   3  -7   5        2.70        1.29      0.56 o 
   4  -7   5        3.07        2.53      0.63 o 
   5  -7   5       63.80       69.30      1.87 o 
   6  -7   5        0.11       -0.29      2.61 o 
   7  -7   5        5.38        5.80      1.86 o 
   8  -7   5        0.22       -1.66      1.66 o 
  -8  -6   5       13.59        1.56      5.53 o 
  -7  -6   5       10.09       18.07      1.58 o 
  -6  -6   5       25.71       21.15      1.79 o 
  -5  -6   5      141.07      154.02      3.07 o 
  -4  -6   5        9.26       12.79      1.00 o 
  -3  -6   5        0.10        0.96      0.53 o 
  -2  -6   5       77.21       60.77      1.59 o 
  -1  -6   5      762.59      794.27     10.69 o 
   0  -6   5        0.54        0.68      0.53 o 
   1  -6   5       33.51       31.58      1.22 o 
   2  -6   5      940.52      951.64      9.88 o 
   3  -6   5       63.05       55.83      1.27 o 
   4  -6   5      137.00      155.16      2.39 o 
   5  -6   5      135.06      121.77      3.44 o 
   6  -6   5       24.32       25.37      2.30 o 
   7  -6   5      117.64      143.40      6.66 o 
   8  -6   5       81.61       77.37      3.84 o 
  -8  -5   5       36.24       51.26      3.76 o 
  -7  -5   5        7.71        8.65      2.21 o 
  -6  -5   5       98.26      108.86      3.46 o 
  -5  -5   5      103.90      111.28      2.62 o 
  -4  -5   5       39.65       41.33      1.19 o 
  -3  -5   5       78.52       84.30      1.60 o 
  -2  -5   5      123.95      126.76      2.29 o 
  -1  -5   5      262.17      260.16      4.13 o 
   0  -5   5     1106.67     1118.52     12.30 o 
   1  -5   5      683.24      808.66      7.91 o 
   2  -5   5      380.22      355.73      4.26 o 
   3  -5   5      346.38      364.49      4.90 o 
   4  -5   5      543.82      488.34      5.73 o 
   5  -5   5      116.67      120.99      2.97 o 
   6  -5   5      208.39      205.07      6.21 o 
   7  -5   5       17.68        5.10      1.60 o 
   8  -5   5        0.64       -0.39      1.94 o 
   9  -5   5       40.18       29.23      2.37 o 
  -8  -4   5       35.28       28.51      2.85 o 
  -7  -4   5       23.21       32.13      2.76 o 
  -6  -4   5      162.29      172.89      3.64 o 
  -5  -4   5        3.62        7.98      0.71 o 
  -4  -4   5      255.17      235.43      3.06 o 
  -3  -4   5       58.16       82.06      1.44 o 
  -2  -4   5      156.71      134.40      2.01 o 
  -1  -4   5      734.76      820.20     10.03 o 
   0  -4   5     1635.90     1350.73     19.97 o 
   1  -4   5      457.98      473.72      4.85 o 
   2  -4   5       83.43       87.68      1.38 o 
   3  -4   5        7.20        4.84      0.50 o 
   4  -4   5      381.87      349.05      4.52 o 
   5  -4   5       26.58       27.29      1.39 o 
   6  -4   5      151.89      122.55      3.41 o 
   7  -4   5       11.62        7.89      1.56 o 
   8  -4   5       41.17       56.01      3.02 o 
   9  -4   5        2.64        4.94      1.59 o 
  -9  -3   5       38.66       45.78      5.09 o 
  -8  -3   5       25.82       24.13      3.59 o 
  -7  -3   5       33.78       30.33      2.55 o 
  -6  -3   5       17.83       13.79      1.11 o 
  -5  -3   5        8.11       19.65      0.84 o 
  -4  -3   5       35.82       55.35      1.27 o 
  -3  -3   5       41.71       56.16      1.08 o 
  -2  -3   5      896.15      865.99      9.95 o 
  -1  -3   5     1717.36     1558.42     16.74 o 
   0  -3   5      565.62      473.79      5.42 o 
   1  -3   5     4811.53     5121.19     46.09 o 
   2  -3   5     1400.75     1410.52     13.11 o 
   3  -3   5       41.25       24.82      0.90 o 
   4  -3   5      191.90      183.80      5.07 o 
   5  -3   5      630.98      626.12      9.59 o 
   6  -3   5       20.83       21.11      1.45 o 
   7  -3   5        1.02        3.47      3.54 o 
   8  -3   5       47.43       39.68      3.60 o 
   9  -3   5        0.95        3.16      1.49 o 
  -9  -2   5       26.30       24.32      2.58 o 
  -8  -2   5      144.02      131.12      5.07 o 
  -7  -2   5        5.01        1.97      1.59 o 
  -6  -2   5       31.46       33.38      1.89 o 
  -5  -2   5      123.33      100.48      1.99 o 
  -4  -2   5      690.78      684.86      8.11 o 
  -3  -2   5        5.78        1.69      0.37 o 
  -2  -2   5      469.04      449.46      5.89 o 
  -1  -2   5      191.89      264.29      4.45 o 
   0  -2   5     1279.41     1294.29     12.04 o 
   1  -2   5      527.31      587.47      6.11 o 
   2  -2   5      434.22      407.28      4.13 o 
   3  -2   5       88.31       89.79      2.20 o 
   4  -2   5       83.50       82.96      1.80 o 
   5  -2   5      485.55      478.80      7.55 o 
   6  -2   5       78.11       93.87      2.78 o 
   7  -2   5       11.08       11.15      1.52 o 
   8  -2   5       22.16       15.26      1.82 o 
   9  -2   5        1.48        1.74      1.52 o 
  -9  -1   5       15.06       15.65      2.21 o 
  -8  -1   5        9.60       15.71      2.17 o 
  -7  -1   5       17.85       11.79      1.87 o 
  -6  -1   5      339.49      329.53      5.83 o 
  -5  -1   5       70.12       69.79      1.44 o 
  -4  -1   5      100.04       82.43      1.44 o 
  -3  -1   5        1.42        9.84      0.53 o 
  -2  -1   5      618.00      706.04      6.54 o 
  -1  -1   5      746.64      832.35     12.17 o 
   0  -1   5      457.96      556.87      5.80 o 
   1  -1   5      153.11      178.12      2.20 o 
   2  -1   5      974.05     1015.08      9.54 o 
   3  -1   5      522.10      544.08      9.83 o 
   4  -1   5      109.42      106.75      1.81 o 
   5  -1   5       18.49       10.79      0.97 o 
   6  -1   5        0.70        5.10      1.27 o 
   7  -1   5       23.26       14.52      1.83 o 
   8  -1   5       12.00       17.25      2.83 o 
   9  -1   5        5.49        3.68      1.45 o 
  -9   0   5       15.14       19.90      2.67 o 
  -8   0   5        0.08       -1.44      1.44 o 
  -7   0   5        4.72        3.19      1.48 o 
  -6   0   5       71.78       62.01      1.99 o 
  -5   0   5       30.82       37.32      0.93 o 
  -4   0   5       28.64       20.65      1.13 o 
  -3   0   5        1.48        1.34      0.39 o 
  -2   0   5      897.26      856.23      8.81 o 
  -1   0   5      449.88      329.76      4.91 o 
   0   0   5      832.67      734.43      8.75 o 
   1   0   5      476.16      440.51      4.69 o 
   2   0   5     1112.66     1168.68     10.91 o 
   3   0   5     2150.55     2234.89     23.45 o 
   4   0   5        3.06        2.27      0.43 o 
   5   0   5     1624.95     1714.40     22.31 o 
   6   0   5     1259.75     1357.34     23.00 o 
   7   0   5        0.08        4.54      1.57 o 
   8   0   5      147.93      178.03      8.25 o 
   9   0   5       15.42       12.23      1.78 o 
  -9   1   5       13.69       19.48      2.19 o 
  -8   1   5        3.27        2.38      1.49 o 
  -7   1   5      192.32      196.07      5.85 o 
  -6   1   5       29.24       34.41      1.57 o 
  -5   1   5      101.94       96.40      1.57 o 
  -4   1   5      456.51      457.24      5.09 o 
  -3   1   5        0.11       13.07      0.69 o 
  -2   1   5      134.33      192.83      2.16 o 
  -1   1   5      231.06      213.96      3.87 o 
   0   1   5      146.28      111.10      1.59 o 
   1   1   5       22.47       16.93      0.58 o 
   2   1   5       21.10       37.44      0.84 o 
   3   1   5      164.65      151.75      1.90 o 
   4   1   5      236.86      242.51      3.32 o 
   5   1   5      177.25      181.38      3.66 o 
   6   1   5        0.35        3.00      3.42 o 
   7   1   5      346.42      367.65     12.98 o 
   8   1   5      380.21      302.61     11.62 o 
   9   1   5       10.52       21.01      2.16 o 
  -9   2   5       52.16       44.67      3.67 o 
  -8   2   5       65.81       69.05      4.13 o 
  -7   2   5      127.58      110.96      4.08 o 
  -6   2   5      593.48      571.90      9.08 o 
  -5   2   5      654.46      607.72      7.43 o 
  -4   2   5      201.63      262.99      3.17 o 
  -3   2   5      168.85      176.89      2.46 o 
  -2   2   5     1622.64     1739.68     20.20 o 
  -1   2   5     1389.76     1483.85     20.00 o 
   0   2   5      443.47      385.96      4.91 o 
   1   2   5      190.73      186.85      3.17 o 
   2   2   5      196.52      221.16      2.71 o 
   3   2   5      244.73      258.77      3.30 o 
   4   2   5       73.67       78.56      1.48 o 
   5   2   5       74.84       68.45      2.00 o 
   6   2   5      146.92      154.68      8.49 o 
   7   2   5        3.19        2.93      1.45 o 
   8   2   5       28.26       16.76      2.01 o 
  -9   3   5       67.41       67.85      4.43 o 
  -8   3   5       16.77       17.50      4.74 o 
  -7   3   5       49.01       54.38      2.91 o 
  -6   3   5       79.30       84.76      2.97 o 
  -5   3   5       42.55       47.80      1.63 o 
  -4   3   5        7.33        4.91      0.55 o 
  -3   3   5        1.06        1.00      0.38 o 
  -2   3   5      112.53      145.13      2.18 o 
  -1   3   5       98.56      119.97      2.29 o 
   0   3   5      444.05      389.57      5.53 o 
   1   3   5       27.79       20.86      0.76 o 
   2   3   5       97.22       75.82      1.35 o 
   3   3   5      151.89      144.30      2.03 o 
   4   3   5       53.02       63.01      1.40 o 
   5   3   5        3.70        0.60      0.49 o 
   6   3   5        0.94        3.90      2.31 o 
   7   3   5       50.87       55.00      2.82 o 
   8   3   5       57.46       68.22      3.33 o 
  -9   4   5        0.19        1.87      2.12 o 
  -8   4   5       13.37       17.14      2.69 o 
  -7   4   5        7.94        9.02      2.77 o 
  -6   4   5       48.33       38.51      2.39 o 
  -5   4   5        2.75        3.64      0.57 o 
  -4   4   5      845.18      896.28     12.42 o 
  -3   4   5       44.78       36.86      1.07 o 
  -2   4   5       18.59       18.77      0.82 o 
  -1   4   5      445.16      544.79      8.49 o 
   0   4   5      480.57      460.20      7.36 o 
   1   4   5      311.37      343.52      6.06 o 
   2   4   5       69.25       69.15      1.36 o 
   3   4   5        6.06        6.07      0.56 o 
   4   4   5       51.56       34.45      0.92 o 
   5   4   5      138.34      160.61      2.75 o 
   6   4   5       70.88       83.00      3.28 o 
   7   4   5        8.25       13.82      1.87 o 
   8   4   5       33.01       40.99      2.79 o 
  -9   5   5        8.50        7.15      2.43 o 
  -8   5   5        3.28        1.49      2.06 o 
  -7   5   5       53.11       52.42      4.14 o 
  -6   5   5        2.43       -1.07      1.90 o 
  -5   5   5      279.69      277.32      5.09 o 
  -4   5   5      333.65      365.64      5.15 o 
  -3   5   5       49.53       37.82      1.26 o 
  -2   5   5     1187.83     1177.19     21.14 o 
  -1   5   5      762.67      762.13     10.45 o 
   0   5   5       13.22       13.75      0.89 o 
   1   5   5      363.25      370.57      5.70 o 
   2   5   5      470.94      471.67      5.82 o 
   3   5   5      351.12      366.61      4.16 o 
   4   5   5      126.20      145.53      2.15 o 
   5   5   5        3.84        7.04      1.07 o 
   6   5   5       21.70       14.93      1.19 o 
   7   5   5       13.19        7.80      1.80 o 
  -9   6   5        0.13       -2.09      2.09 o 
  -8   6   5        0.01       -1.07      1.96 o 
  -7   6   5       72.12       59.44      4.36 o 
  -6   6   5       97.57       87.18      2.82 o 
  -5   6   5       53.52       44.29      3.11 o 
  -4   6   5        1.12        3.04      0.65 o 
  -3   6   5      284.92      288.73      4.98 o 
  -2   6   5      411.09      388.16      6.60 o 
  -1   6   5      164.58      166.89      3.13 o 
   0   6   5      906.31      862.06     11.90 o 
   1   6   5      310.48      284.58      4.75 o 
   2   6   5       22.17       17.69      0.88 o 
   3   6   5      809.08      762.42      8.23 o 
   4   6   5       14.61       13.80      0.82 o 
   5   6   5       30.33       20.30      1.48 o 
   6   6   5      103.43       87.66      2.99 o 
   7   6   5        2.85       -0.21      1.74 o 
  -8   7   5       28.06       22.57      3.16 o 
  -7   7   5        8.86        8.28      2.62 o 
  -6   7   5       24.46       21.81      1.65 o 
  -5   7   5      102.07       94.92      2.93 o 
  -4   7   5       34.35       41.12      1.61 o 
  -3   7   5      251.08      254.83      4.37 o 
  -2   7   5      234.62      243.62      4.77 o 
  -1   7   5      132.53      156.02      3.11 o 
   0   7   5        9.88        4.46      0.92 o 
   1   7   5        0.31       -0.23      1.03 o 
   2   7   5       27.27       34.12      1.36 o 
   3   7   5      107.71      113.46      2.04 o 
   4   7   5       13.48       10.74      0.83 o 
   5   7   5       35.94       30.93      1.81 o 
   6   7   5      130.87      153.93      5.41 o 
  -8   8   5       53.61       57.67      5.06 o 
  -7   8   5      140.24      138.17      7.24 o 
  -6   8   5        0.00       -0.70      1.06 o 
  -5   8   5        0.14        1.07      0.99 o 
  -4   8   5      368.34      358.42      7.43 o 
  -3   8   5      201.22      170.02      3.89 o 
  -2   8   5      252.81      262.43      5.19 o 
  -1   8   5      231.39      211.34      3.93 o 
   0   8   5        5.19        0.76      0.99 o 
   1   8   5      210.31      206.27      3.51 o 
   2   8   5      162.68      182.04      3.28 o 
   3   8   5       75.84       74.58      2.00 o 
   4   8   5       68.35       77.58      2.07 o 
   5   8   5        0.40        3.85      0.81 o 
   6   8   5       41.92       55.84      2.92 o 
  -7   9   5       22.57       16.85      3.51 o 
  -6   9   5       82.61       84.17      4.17 o 
  -5   9   5      261.47      226.51      6.56 o 
  -4   9   5       53.23       46.84      3.46 o 
  -3   9   5      188.19      173.92      4.12 o 
  -2   9   5      212.45      186.89      4.32 o 
  -1   9   5      614.27      587.20      8.85 o 
   0   9   5       13.97       15.54      1.45 o 
   1   9   5      292.14      281.90      5.17 o 
   2   9   5        1.08       -0.03      1.04 o 
   3   9   5        2.71        1.32      0.85 o 
   4   9   5       10.02        5.35      0.97 o 
   5   9   5        5.80        6.16      0.83 o 
  -7  10   5       21.70       21.44      4.08 o 
  -6  10   5        5.83        7.76      1.64 o 
  -5  10   5       33.38       37.76      2.72 o 
  -4  10   5        0.57       -1.16      1.16 o 
  -3  10   5        7.90        5.70      1.52 o 
  -2  10   5        0.13        0.64      1.13 o 
  -1  10   5       11.57       10.43      1.24 o 
   0  10   5       25.84       19.24      1.52 o 
   1  10   5       12.55       12.79      1.46 o 
   2  10   5       21.63       23.20      1.45 o 
   3  10   5       17.56       21.23      1.57 o 
   4  10   5       10.19        9.88      1.19 o 
  -6  11   5      115.38      120.40      4.67 o 
  -5  11   5       18.75       19.96      2.91 o 
  -4  11   5      169.01      181.64      5.16 o 
  -3  11   5       10.60       12.92      1.85 o 
  -2  11   5       13.20       15.89      1.69 o 
  -1  11   5       76.08       82.28      5.09 o 
   0  11   5        1.91        1.41      1.17 o 
   1  11   5        8.83        7.61      1.62 o 
   2  11   5       43.60       43.68      2.09 o 
   3  11   5       42.99       34.68      1.70 o 
  -5  12   5       15.20       19.44      2.47 o 
  -4  12   5       59.87       78.73      4.19 o 
  -3  12   5        2.30        1.74      1.58 o 
  -2  12   5      111.65      116.22      5.72 o 
  -1  12   5       18.67       23.58      2.04 o 
   0  12   5        0.70       -0.89      1.29 o 
   1  12   5       21.31       24.01      2.41 o 
   2  12   5       15.09       17.97      2.00 o 
  -3  13   5       10.29       17.73      2.32 o 
  -2  13   5       20.97       28.75      2.65 o 
  -1  13   5       14.70       17.97      2.31 o 
   0  13   5       12.68       14.19      2.01 o 
  -1 -13   6       33.02       34.98      2.49 o 
   0 -13   6        4.03        4.07      1.77 o 
   1 -13   6       11.05       10.06      2.09 o 
   2 -13   6       57.37       59.19      3.30 o 
   3 -13   6        4.00        5.59      2.17 o 
  -3 -12   6       39.34       40.47      2.88 o 
  -2 -12   6        0.50        0.38      1.58 o 
  -1 -12   6        2.64        3.25      2.05 o 
   0 -12   6        3.42        1.83      1.39 o 
   1 -12   6        0.26       -1.46      1.46 o 
   2 -12   6       33.29       25.26      3.15 o 
   3 -12   6       15.41       15.40      1.82 o 
   4 -12   6       34.66       31.00      2.28 o 
   5 -12   6       22.03       23.26      2.25 o 
  -4 -11   6       37.92       45.19      3.02 o 
  -3 -11   6       81.26       81.59      3.04 o 
  -2 -11   6        9.39       13.07      1.99 o 
  -1 -11   6       34.11       30.54      2.08 o 
   0 -11   6        5.41        8.44      1.48 o 
   1 -11   6       48.90       43.03      1.93 o 
   2 -11   6       34.37       38.88      2.07 o 
   3 -11   6       34.50       30.05      1.88 o 
   4 -11   6       29.50       29.48      2.14 o 
   5 -11   6        6.55       10.80      1.91 o 
   6 -11   6       19.48       19.44      3.87 o 
  -5 -10   6       20.53       13.27      1.58 o 
  -4 -10   6       42.87       36.36      2.06 o 
  -3 -10   6      149.31      142.14      3.80 o 
  -2 -10   6        0.87       -0.97      0.97 o 
  -1 -10   6       25.43       30.17      1.54 o 
   0 -10   6      155.96      136.38      3.48 o 
   1 -10   6      179.85      173.45      3.69 o 
   2 -10   6      458.96      450.62      7.14 o 
   3 -10   6      218.80      213.90      4.67 o 
   4 -10   6       19.59       22.25      1.86 o 
   5 -10   6      113.01      119.98      3.80 o 
   6 -10   6        0.27       -1.13      3.37 o 
  -6  -9   6        1.15        0.38      0.87 o 
  -5  -9   6        0.32        1.28      1.19 o 
  -4  -9   6       53.15       50.05      2.12 o 
  -3  -9   6       86.14       77.39      3.27 o 
  -2  -9   6        0.77       -0.03      0.98 o 
  -1  -9   6      107.96      101.68      2.41 o 
   0  -9   6      237.96      225.64      4.21 o 
   1  -9   6       46.84       41.06      2.15 o 
   2  -9   6      259.77      262.26      4.69 o 
   3  -9   6      121.71      119.98      3.24 o 
   4  -9   6       66.09       73.84      2.48 o 
   5  -9   6      345.39      358.50      7.52 o 
   6  -9   6        8.60       10.70      2.45 o 
   7  -9   6       44.91       47.71      4.79 o 
  -7  -8   6       25.26       33.00      2.44 o 
  -6  -8   6       88.03       79.84      3.62 o 
  -5  -8   6      496.76      522.77      8.06 o 
  -4  -8   6       31.99       36.52      1.78 o 
  -3  -8   6      627.86      658.05      9.52 o 
  -2  -8   6      219.78      180.73      3.65 o 
  -1  -8   6       32.41       26.15      1.29 o 
   0  -8   6      411.48      399.90      5.66 o 
   1  -8   6      283.95      283.83      4.36 o 
   2  -8   6       11.31       11.26      1.08 o 
   3  -8   6      444.69      433.15      6.64 o 
   4  -8   6       33.29       32.22      2.09 o 
   5  -8   6      230.80      226.46      5.23 o 
   6  -8   6        0.01       -2.59      2.59 o 
   7  -8   6       12.00        3.74      5.03 o 
  -7  -7   6       46.48       34.59      3.35 o 
  -6  -7   6        6.59        6.71      1.65 o 
  -5  -7   6       22.73       16.17      1.28 o 
  -4  -7   6      491.96      506.30      7.07 o 
  -3  -7   6      779.96      722.90     10.13 o 
  -2  -7   6       24.30       23.16      1.23 o 
  -1  -7   6      312.65      278.32      4.24 o 
   0  -7   6      743.84      731.11      8.45 o 
   1  -7   6      343.49      342.16      4.90 o 
   2  -7   6       89.78       89.80      1.91 o 
   3  -7   6      359.84      302.75      3.86 o 
   4  -7   6       96.18      108.94      2.46 o 
   5  -7   6      231.08      239.32      4.60 o 
   6  -7   6       64.30       59.59      5.61 o 
   7  -7   6        8.15        4.65      3.98 o 
   8  -7   6       12.11       10.80      2.27 o 
  -8  -6   6        5.05       11.90      2.73 o 
  -7  -6   6        0.21        0.09      1.17 o 
  -6  -6   6       12.07        7.58      1.99 o 
  -5  -6   6        0.16        1.62      0.86 o 
  -4  -6   6      142.91      141.34      2.77 o 
  -3  -6   6        0.21        0.65      0.65 o 
  -2  -6   6       50.61       36.41      1.31 o 
  -1  -6   6      263.01      285.37      4.21 o 
   0  -6   6      610.68      599.86      7.61 o 
   1  -6   6      197.14      195.60      2.91 o 
   2  -6   6      157.50      143.65      2.45 o 
   3  -6   6       29.20       53.37      1.41 o 
   4  -6   6      136.37      136.29      2.30 o 
   5  -6   6        1.03        0.47      0.98 o 
   6  -6   6       24.50       26.69      3.24 o 
   7  -6   6        3.46        0.52      2.50 o 
   8  -6   6       57.90       74.93      3.93 o 
  -8  -5   6       13.30       11.17      2.63 o 
  -7  -5   6       75.92       49.12      4.75 o 
  -6  -5   6       16.26       15.57      1.63 o 
  -5  -5   6      111.13      105.37      2.41 o 
  -4  -5   6      550.05      597.44      7.20 o 
  -3  -5   6       38.33       20.78      0.89 o 
  -2  -5   6      705.23      633.44      7.93 o 
  -1  -5   6      247.73      282.39      4.49 o 
   0  -5   6        9.35       12.75      0.80 o 
   1  -5   6      205.32      242.75      3.10 o 
   2  -5   6      195.90      254.61      3.06 o 
   3  -5   6       25.53       16.93      0.82 o 
   4  -5   6       68.99       71.11      1.51 o 
   5  -5   6       21.40       28.33      6.61 o 
   6  -5   6       93.26       92.33      4.02 o 
   7  -5   6        3.92       -1.76      1.90 o 
   8  -5   6        9.98        7.78      1.96 o 
  -8  -4   6        0.04       -0.30      2.20 o 
  -7  -4   6      111.06      130.37      5.35 o 
  -6  -4   6        4.53        3.20      1.36 o 
  -5  -4   6      113.68      107.62      2.54 o 
  -4  -4   6      139.17      168.96      2.51 o 
  -3  -4   6      605.09      498.29      5.90 o 
  -2  -4   6        9.81       20.03      0.93 o 
  -1  -4   6      529.28      511.75      7.17 o 
   0  -4   6     2422.95     2536.93     28.42 o 
   1  -4   6     1496.85     1488.60     14.73 o 
   2  -4   6      579.16      614.21      6.17 o 
   3  -4   6      636.93      646.78      8.07 o 
   4  -4   6       53.51       51.36      1.24 o 
   5  -4   6       91.71       81.79      2.36 o 
   6  -4   6        6.89        5.07      1.60 o 
   7  -4   6       11.37       14.59      1.98 o 
   8  -4   6       38.76       32.95      2.57 o 
  -9  -3   6        1.53        0.35      4.63 o 
  -8  -3   6       27.29       17.91      4.52 o 
  -7  -3   6       52.59       57.06      3.50 o 
  -6  -3   6       13.74       15.44      1.09 o 
  -5  -3   6       59.73       65.13      1.56 o 
  -4  -3   6       16.85       25.74      0.89 o 
  -3  -3   6      105.37      121.42      1.89 o 
  -2  -3   6      155.97      167.53      2.81 o 
  -1  -3   6       84.60       88.32      1.82 o 
   0  -3   6       87.19      106.15      1.81 o 
   1  -3   6        0.12        3.75      0.48 o 
   2  -3   6      915.58      923.97      8.88 o 
   3  -3   6      759.03      777.34      9.46 o 
   4  -3   6      110.85      118.61      2.03 o 
   5  -3   6      394.57      396.11      7.45 o 
   6  -3   6       11.47        9.16      1.94 o 
   7  -3   6        0.00        3.20      1.53 o 
   8  -3   6       36.89       40.15      2.83 o 
  -9  -2   6       34.73       34.42      5.31 o 
  -8  -2   6       70.93       88.58      4.34 o 
  -7  -2   6      123.33      113.80      9.06 o 
  -6  -2   6       37.75       34.48      1.59 o 
  -5  -2   6      235.11      240.96      3.35 o 
  -4  -2   6       13.80       20.19      0.86 o 
  -3  -2   6       36.93       55.49      1.45 o 
  -2  -2   6        5.61        7.24      0.73 o 
  -1  -2   6     1153.77     1145.58     13.31 o 
   0  -2   6     1997.91     1864.33     19.43 o 
   1  -2   6      562.15      659.65      6.88 o 
   2  -2   6       47.27       55.70      1.12 o 
   3  -2   6      229.16      240.59      3.47 o 
   4  -2   6      174.30      177.14      2.82 o 
   5  -2   6       80.19       68.99      2.10 o 
   6  -2   6       20.08       29.20      1.71 o 
   7  -2   6       34.49       41.53      6.23 o 
   8  -2   6        5.58       13.22      1.96 o 
   9  -2   6       27.34       36.42      5.49 o 
  -9  -1   6       44.77       68.91      3.86 o 
  -8  -1   6        3.41       -0.17      1.66 o 
  -7  -1   6        1.35        5.38      3.08 o 
  -6  -1   6       66.03       51.30      1.66 o 
  -5  -1   6      466.66      501.39      6.01 o 
  -4  -1   6       13.63        3.82      0.50 o 
  -3  -1   6      984.90      963.62      9.40 o 
  -2  -1   6      629.86      583.95      5.61 o 
  -1  -1   6       38.13       29.01      1.08 o 
   0  -1   6     3262.19     3576.38     36.57 o 
   1  -1   6     1931.59     1934.33     18.88 o 
   2  -1   6      259.59      258.54      3.28 o 
   3  -1   6     2182.60     2211.55     23.19 o 
   4  -1   6      698.15      650.67      7.89 o 
   5  -1   6       36.20       31.72      1.48 o 
   6  -1   6        0.06        2.15      2.78 o 
   7  -1   6       11.02        6.87      1.82 o 
   8  -1   6        0.00       -0.22      2.34 o 
  -9   0   6        4.22        1.07      1.80 o 
  -8   0   6       20.43       23.09      3.00 o 
  -7   0   6       64.61       75.34      3.67 o 
  -6   0   6       25.22       29.35      1.48 o 
  -5   0   6      205.68      182.54      2.74 o 
  -4   0   6      165.40      182.11      2.78 o 
  -3   0   6      187.37      173.74      2.36 o 
  -2   0   6      988.57     1021.63     12.41 o 
  -1   0   6       36.21       55.08      1.21 o 
   0   0   6       99.30      102.57      1.71 o 
   1   0   6        0.83        1.81      0.43 o 
   2   0   6      633.05      652.93      7.14 o 
   3   0   6     2257.79     2251.32     23.59 o 
   4   0   6      179.26      162.86      2.54 o 
   5   0   6       26.51       18.62      1.13 o 
   6   0   6      551.06      518.32     15.62 o 
   7   0   6      349.06      400.28     10.30 o 
   8   0   6       39.71       54.33      3.51 o 
  -9   1   6        0.38        1.28      1.74 o 
  -8   1   6        1.25       -1.50      1.50 o 
  -7   1   6      458.06      454.50     11.35 o 
  -6   1   6        0.47        0.69      0.67 o 
  -5   1   6      118.73      122.38      1.90 o 
  -4   1   6      138.16      140.05      2.39 o 
  -3   1   6      296.28      291.03      3.29 o 
  -2   1   6      186.91      252.79      2.93 o 
  -1   1   6        2.20        6.21      0.88 o 
   0   1   6      453.62      480.37      5.98 o 
   1   1   6        6.76        3.38      0.43 o 
   2   1   6      822.40      898.62     10.82 o 
   3   1   6      122.78      130.57      1.96 o 
   4   1   6        1.20        2.38      0.57 o 
   5   1   6       41.55       40.65      2.09 o 
   6   1   6        1.69       -2.24      2.99 o 
   7   1   6       47.92       74.89      3.99 o 
   8   1   6        0.95        1.52      1.63 o 
  -9   2   6        4.43       10.37      2.62 o 
  -8   2   6       53.60       49.51      4.70 o 
  -7   2   6       42.29       47.53      2.95 o 
  -6   2   6      343.68      363.44      7.36 o 
  -5   2   6      674.19      671.69      7.31 o 
  -4   2   6      244.04      239.52      4.38 o 
  -3   2   6      123.69      148.58      2.11 o 
  -2   2   6     1380.48     1287.87     18.07 o 
  -1   2   6      444.45      428.00      6.86 o 
   0   2   6       51.25       61.07      1.41 o 
   1   2   6        3.96        8.17      1.38 o 
   2   2   6      274.74      221.73      3.43 o 
   3   2   6       44.45       45.71      1.13 o 
   4   2   6      253.61      251.02      3.38 o 
   5   2   6       37.00       41.30      1.29 o 
   6   2   6      152.11      173.22      5.91 o 
   7   2   6       77.55       64.28      3.17 o 
   8   2   6        0.20        3.34      1.73 o 
  -9   3   6       58.61       54.03      4.30 o 
  -8   3   6      183.77      198.02      8.32 o 
  -7   3   6      272.98      277.61      7.57 o 
  -6   3   6      854.27      826.31     25.70 o 
  -5   3   6      102.97      102.55      1.99 o 
  -4   3   6        6.87        5.43      0.56 o 
  -3   3   6        1.16       -0.19      0.41 o 
  -2   3   6      487.27      510.20      7.74 o 
  -1   3   6      541.72      588.55      9.12 o 
   0   3   6      552.24      594.18      8.10 o 
   1   3   6      118.11      161.62      2.62 o 
   2   3   6       40.17       50.92      1.18 o 
   3   3   6      192.17      201.38      2.68 o 
   4   3   6      366.42      344.85      4.43 o 
   5   3   6       26.04       32.70      1.40 o 
   6   3   6       11.54        9.53      2.02 o 
   7   3   6       78.94       90.24      3.65 o 
   8   3   6        4.65        6.81      1.84 o 
  -9   4   6       11.39       15.97      2.97 o 
  -8   4   6        2.78        0.22      2.12 o 
  -7   4   6      270.77      261.35     10.15 o 
  -6   4   6       23.21       21.09      1.47 o 
  -5   4   6      263.34      232.42      3.50 o 
  -4   4   6      733.52      764.80     12.48 o 
  -3   4   6      121.61      120.97      2.28 o 
  -2   4   6        6.54        6.62      0.76 o 
  -1   4   6      170.48      160.49      3.36 o 
   0   4   6       13.21       14.59      0.91 o 
   1   4   6      152.13      172.54      3.50 o 
   2   4   6      572.06      597.42      6.93 o 
   3   4   6       26.77       15.67      0.77 o 
   4   4   6        0.16        1.43      0.50 o 
   5   4   6        3.62        4.54      1.01 o 
   6   4   6       85.27       62.87      3.05 o 
   7   4   6        6.31        9.60      1.86 o 
  -9   5   6        0.01        0.51      2.28 o 
  -8   5   6       28.71       25.96      3.32 o 
  -7   5   6       27.13       30.51      3.57 o 
  -6   5   6        6.96        1.64      0.72 o 
  -5   5   6      222.14      206.30      3.93 o 
  -4   5   6       20.96       17.97      0.98 o 
  -3   5   6       22.76       22.91      1.19 o 
  -2   5   6        4.41        1.49      0.72 o 
  -1   5   6     1110.12     1016.20     13.73 o 
   0   5   6       80.95       78.73      2.40 o 
   1   5   6       82.89       84.85      2.10 o 
   2   5   6       29.22       38.72      1.16 o 
   3   5   6       26.71       22.09      0.93 o 
   4   5   6       39.50       34.47      1.11 o 
   5   5   6       13.71       26.79      2.08 o 
   6   5   6        1.41        3.72      1.89 o 
   7   5   6      132.01      164.10      5.18 o 
  -8   6   6        4.94        5.91      2.37 o 
  -7   6   6        0.32       -0.63      2.09 o 
  -6   6   6      196.05      185.74      5.53 o 
  -5   6   6       24.87       25.16      1.63 o 
  -4   6   6      160.63      152.99      3.04 o 
  -3   6   6      177.28      148.22      3.00 o 
  -2   6   6      128.63      106.48      3.22 o 
  -1   6   6       40.32       27.33      1.28 o 
   0   6   6      332.18      345.15      5.55 o 
   1   6   6      479.07      453.07      6.25 o 
   2   6   6      130.56      116.30      2.20 o 
   3   6   6      142.46      127.38      2.38 o 
   4   6   6       81.70       81.28      1.76 o 
   5   6   6      198.15      171.26      4.03 o 
   6   6   6        3.64        6.85      1.23 o 
   7   6   6       70.37       71.36      7.10 o 
  -8   7   6       34.75       40.72      4.17 o 
  -7   7   6       69.34       68.93      5.12 o 
  -6   7   6       47.39       57.06      4.32 o 
  -5   7   6      160.01      145.62      4.06 o 
  -4   7   6        0.05        1.08      0.96 o 
  -3   7   6       39.12       41.56      1.89 o 
  -2   7   6      103.83       94.77      2.76 o 
  -1   7   6       65.23       60.32      1.90 o 
   0   7   6     1192.58     1183.61     16.14 o 
   1   7   6       71.91       66.03      2.17 o 
   2   7   6       53.66       59.81      1.64 o 
   3   7   6       28.03       35.09      1.35 o 
   4   7   6       57.16       51.65      1.47 o 
   5   7   6        1.17       -0.48      1.05 o 
   6   7   6        1.15       -0.53      1.40 o 
  -8   8   6        2.34        8.38      3.16 o 
  -7   8   6      143.57      149.26      7.94 o 
  -6   8   6        1.73        3.61      1.33 o 
  -5   8   6      124.42      130.02      4.54 o 
  -4   8   6       10.17        6.36      1.42 o 
  -3   8   6        5.85       -0.82      1.21 o 
  -2   8   6      109.86      102.31      3.00 o 
  -1   8   6       19.74       14.58      1.26 o 
   0   8   6        5.58        4.51      1.08 o 
   1   8   6       53.99       51.96      2.09 o 
   2   8   6      291.24      278.13      4.10 o 
   3   8   6        0.02       -0.23      0.79 o 
   4   8   6       33.56       22.67      1.28 o 
   5   8   6       45.62       45.79      1.66 o 
  -7   9   6       15.03       17.67      3.70 o 
  -6   9   6        0.83       -1.16      1.16 o 
  -5   9   6        0.51        1.49      1.74 o 
  -4   9   6       42.92       36.39      2.23 o 
  -3   9   6        3.09       -1.10      1.10 o 
  -2   9   6        0.03       -1.02      1.02 o 
  -1   9   6       21.32       20.57      1.43 o 
   0   9   6      277.51      261.65      4.91 o 
   1   9   6        2.77        2.01      1.11 o 
   2   9   6        7.36        7.21      1.13 o 
   3   9   6       20.74       22.16      1.53 o 
   4   9   6       31.17       48.52      1.85 o 
   5   9   6       20.58       33.93      1.59 o 
  -6  10   6       82.06       82.70      3.81 o 
  -5  10   6      109.61      112.58      4.62 o 
  -4  10   6        1.35       -0.82      1.29 o 
  -3  10   6       54.78       61.08      3.16 o 
  -2  10   6        0.04       -1.03      1.16 o 
  -1  10   6       29.70       30.97      2.04 o 
   0  10   6        9.74        5.21      1.22 o 
   1  10   6       25.59       27.84      1.76 o 
   2  10   6       11.69       13.13      1.41 o 
   3  10   6        6.69        9.39      1.17 o 
   4  10   6        0.05        0.87      0.97 o 
  -6  11   6       26.47       33.30      2.77 o 
  -5  11   6        1.42        2.08      1.74 o 
  -4  11   6       62.05       50.35      3.52 o 
  -3  11   6       72.06       81.50      3.54 o 
  -2  11   6       18.67       20.79      2.17 o 
  -1  11   6       88.16       93.48      3.36 o 
   0  11   6      182.64      175.19      4.61 o 
   1  11   6       33.50       33.53      2.81 o 
   2  11   6       39.91       50.11      2.65 o 
   3  11   6       36.57       38.93      1.81 o 
  -4  12   6       31.41       38.79      3.30 o 
  -3  12   6       11.35        9.18      1.95 o 
  -2  12   6       28.49       27.89      2.48 o 
  -1  12   6        0.33        1.19      1.43 o 
   0  12   6        5.56        3.50      1.56 o 
   1  12   6        0.17       -1.52      1.52 o 
   0 -13   7       13.45       11.21      2.11 o 
   1 -13   7        0.88        3.77      1.90 o 
   2 -13   7       29.14       26.84      2.52 o 
  -2 -12   7       47.41       57.25      4.76 o 
  -1 -12   7        0.52        3.29      1.57 o 
   0 -12   7        4.63        3.31      1.70 o 
   1 -12   7       32.74       33.86      2.61 o 
   2 -12   7        8.68        6.60      1.80 o 
   3 -12   7        2.44        2.27      1.41 o 
   4 -12   7       14.98       20.92      2.13 o 
  -4 -11   7        0.31       -1.24      1.24 o 
  -3 -11   7       18.36       12.81      4.71 o 
  -2 -11   7      109.35      105.24      3.58 o 
  -1 -11   7        4.71        6.12      1.47 o 
   0 -11   7       38.29       39.29      2.28 o 
   1 -11   7       76.07       84.08      2.66 o 
   2 -11   7      143.97      135.76      4.09 o 
   3 -11   7       24.16       23.39      1.79 o 
   4 -11   7        7.04       10.19      1.61 o 
   5 -11   7       20.12       19.37      1.98 o 
  -5 -10   7        1.40        3.41      1.42 o 
  -4 -10   7        2.37        4.36      1.34 o 
  -3 -10   7       21.42       24.04      1.86 o 
  -2 -10   7       28.80       27.79      2.51 o 
  -1 -10   7        6.96        7.60      1.35 o 
   0 -10   7        4.73        1.59      1.10 o 
   1 -10   7       56.16       68.86      2.42 o 
   2 -10   7        8.30        8.22      2.03 o 
   3 -10   7       20.25       16.66      1.55 o 
   4 -10   7        5.56        3.67      1.12 o 
   5 -10   7       11.51        9.15      1.57 o 
   6 -10   7       47.48       51.04      3.78 o 
  -6  -9   7       33.22       32.27      1.88 o 
  -5  -9   7       26.70       45.89      2.86 o 
  -4  -9   7        4.45        3.28      1.22 o 
  -3  -9   7       27.24       24.08      1.57 o 
  -2  -9   7       50.55       47.48      1.98 o 
  -1  -9   7       69.78       79.51      2.91 o 
   0  -9   7        0.44       -0.87      0.87 o 
   1  -9   7      192.81      190.54      3.87 o 
   2  -9   7       20.45       10.12      1.21 o 
   3  -9   7       10.04        8.35      1.22 o 
   4  -9   7      103.27       99.11      3.47 o 
   5  -9   7       23.75       26.88      1.97 o 
   6  -9   7       33.79       35.41      3.21 o 
   7  -9   7       10.32       11.66      4.38 o 
  -6  -8   7        6.49       10.49      1.99 o 
  -5  -8   7       82.54       63.43      2.55 o 
  -4  -8   7       10.24       10.85      1.37 o 
  -3  -8   7        6.48        6.47      1.11 o 
  -2  -8   7       92.11       93.86      2.59 o 
  -1  -8   7      438.70      416.72      5.98 o 
   0  -8   7       29.41       33.72      1.37 o 
   1  -8   7      461.19      416.88      6.57 o 
   2  -8   7       88.75       89.29      2.46 o 
   3  -8   7        2.83        1.26      0.86 o 
   4  -8   7      123.42      128.83      3.84 o 
   5  -8   7       84.91       80.53      4.05 o 
   6  -8   7       20.07       15.50      2.48 o 
   7  -8   7      133.75      155.69      6.15 o 
  -7  -7   7       45.98       43.41      2.74 o 
  -6  -7   7        0.75        1.95      1.50 o 
  -5  -7   7      203.68      194.35      3.93 o 
  -4  -7   7       65.18       70.46      2.83 o 
  -3  -7   7        7.92        6.38      1.08 o 
  -2  -7   7      192.00      214.61      4.05 o 
  -1  -7   7      394.36      371.57      5.35 o 
   0  -7   7      104.52       93.78      2.03 o 
   1  -7   7      345.21      363.89      5.25 o 
   2  -7   7       86.61       72.24      1.92 o 
   3  -7   7        2.35       -0.30      0.77 o 
   4  -7   7      134.63      120.12      3.09 o 
   5  -7   7       84.79       80.73      2.81 o 
   6  -7   7       48.18       64.80      4.65 o 
   7  -7   7       51.17       43.75      5.42 o 
  -7  -6   7       43.20       51.05      2.66 o 
  -6  -6   7       20.30       32.68      2.81 o 
  -5  -6   7      313.44      356.76      5.83 o 
  -4  -6   7       92.17       83.91      2.81 o 
  -3  -6   7      279.39      301.96      4.56 o 
  -2  -6   7      285.74      232.61      3.73 o 
  -1  -6   7      256.20      290.01      4.37 o 
   0  -6   7        3.30        5.65      0.82 o 
   1  -6   7      193.62      182.91      2.85 o 
   2  -6   7      129.47      129.31      2.16 o 
   3  -6   7       56.48       51.64      1.49 o 
   4  -6   7        0.85       -0.45      0.66 o 
   5  -6   7       13.35       10.51      0.95 o 
   6  -6   7        6.76        0.93      1.60 o 
   7  -6   7        0.09       -1.56      1.56 o 
   8  -6   7        0.72       -0.68      2.66 o 
  -8  -5   7       13.27       15.85      2.91 o 
  -7  -5   7       26.35       41.37      2.31 o 
  -6  -5   7        2.44       -0.67      1.22 o 
  -5  -5   7        0.67       -0.76      0.76 o 
  -4  -5   7        1.58       -0.26      0.77 o 
  -3  -5   7       57.70       50.23      1.57 o 
  -2  -5   7        9.38        7.44      0.79 o 
  -1  -5   7        0.15        0.19      1.17 o 
   0  -5   7        0.83        0.57      0.61 o 
   1  -5   7      424.13      418.40      4.86 o 
   2  -5   7      369.50      326.46      3.95 o 
   3  -5   7       53.31       64.82      1.55 o 
   4  -5   7      169.77      184.54      4.00 o 
   5  -5   7      372.78      392.56      7.58 o 
   6  -5   7        1.03        3.65      2.26 o 
   7  -5   7        0.01       -1.50      1.50 o 
   8  -5   7        4.32        5.00      1.95 o 
  -8  -4   7       10.29       14.33      5.71 o 
  -7  -4   7        3.61        2.66      1.11 o 
  -6  -4   7        0.44       -0.99      0.99 o 
  -5  -4   7       70.73       70.80      2.55 o 
  -4  -4   7       17.40       14.50      0.96 o 
  -3  -4   7        0.17        1.31      0.91 o 
  -2  -4   7       54.18       58.91      1.57 o 
  -1  -4   7       22.46       15.11      0.88 o 
   0  -4   7      258.95      219.43      3.11 o 
   1  -4   7      424.59      406.74      5.00 o 
   2  -4   7        4.37        0.08      0.51 o 
   3  -4   7       11.40       16.68      0.82 o 
   4  -4   7      268.66      257.01      3.50 o 
   5  -4   7      215.71      212.44      7.24 o 
   6  -4   7      149.90      138.27      5.03 o 
   7  -4   7       76.51       76.00      3.88 o 
   8  -4   7        3.10        0.12      1.63 o 
  -8  -3   7        5.91        8.16      2.32 o 
  -7  -3   7       15.03       14.56      1.31 o 
  -6  -3   7        0.03       -0.19      1.00 o 
  -5  -3   7      222.74      208.87      4.32 o 
  -4  -3   7       21.46       26.49      1.08 o 
  -3  -3   7      299.16      256.30      3.48 o 
  -2  -3   7        6.61       14.61      0.82 o 
  -1  -3   7       29.19       33.42      1.18 o 
   0  -3   7      247.34      262.90      3.79 o 
   1  -3   7       73.41       58.00      1.38 o 
   2  -3   7       12.68        9.06      0.57 o 
   3  -3   7       32.80       43.83      1.37 o 
   4  -3   7      176.54      187.53      2.73 o 
   5  -3   7       44.89       46.08      3.65 o 
   6  -3   7      116.36      125.20      4.77 o 
   7  -3   7       74.57       63.64      6.39 o 
   8  -3   7        3.88        3.68      1.76 o 
  -8  -2   7       54.68       39.64      3.24 o 
  -7  -2   7      145.78      166.54      6.03 o 
  -6  -2   7        0.40        1.04      0.76 o 
  -5  -2   7       56.71       56.55      2.63 o 
  -4  -2   7      152.04      129.74      3.60 o 
  -3  -2   7        0.03        1.87      1.08 o 
  -2  -2   7        0.06       -0.07      0.42 o 
  -1  -2   7     1599.21     1577.71     19.91 o 
   0  -2   7      191.54      202.63      3.08 o 
   1  -2   7      467.99      435.01      5.18 o 
   2  -2   7      285.31      263.40      3.05 o 
   3  -2   7      123.38      134.63      2.26 o 
   4  -2   7      183.90      181.30      2.65 o 
   5  -2   7      280.40      270.03      7.50 o 
   6  -2   7        7.85       11.92      1.93 o 
   7  -2   7       32.73       24.70      2.43 o 
   8  -2   7        7.25       14.32      2.26 o 
  -9  -1   7       18.60       24.14      2.86 o 
  -8  -1   7       54.24       63.49      3.78 o 
  -7  -1   7      108.63      107.53      4.63 o 
  -6  -1   7        5.71        8.78      0.91 o 
  -5  -1   7      108.31       94.12      1.89 o 
  -4  -1   7        3.72        2.99      0.54 o 
  -3  -1   7       51.58       65.56      1.38 o 
  -2  -1   7       12.60        8.84      0.85 o 
  -1  -1   7     3000.54     2996.12     36.83 o 
   0  -1   7      532.31      519.87      6.52 o 
   1  -1   7      769.48      702.11      9.65 o 
   2  -1   7      582.77      646.06      6.47 o 
   3  -1   7        0.24        1.25      0.51 o 
   4  -1   7      386.70      397.41      4.89 o 
   5  -1   7      196.00      196.86      6.06 o 
   6  -1   7        0.06        1.00      1.53 o 
   7  -1   7       60.58       74.39      6.53 o 
   8  -1   7       35.40       41.55      3.54 o 
  -9   0   7       31.89       29.69      3.76 o 
  -8   0   7       17.86       26.63      4.52 o 
  -7   0   7      119.88      116.78      4.72 o 
  -6   0   7      101.88      115.26      2.60 o 
  -5   0   7        0.05       -0.40      0.52 o 
  -4   0   7       73.17       82.00      1.68 o 
  -3   0   7      143.66      108.60      1.81 o 
  -2   0   7       90.31       93.88      1.76 o 
  -1   0   7      887.64      893.45     11.72 o 
   0   0   7      535.14      531.15      6.64 o 
   1   0   7      436.33      547.53      6.31 o 
   2   0   7        0.08       -0.43      0.43 o 
   3   0   7        2.74        6.32      0.61 o 
   4   0   7       44.63       34.10      1.12 o 
   5   0   7      334.34      326.08      5.63 o 
   6   0   7        4.19        2.34      1.71 o 
   7   0   7        4.46        3.32      1.94 o 
   8   0   7       14.33        7.04      2.26 o 
  -9   1   7       12.81        9.77      2.94 o 
  -8   1   7       27.95       23.85      2.52 o 
  -7   1   7      354.67      357.08     15.87 o 
  -6   1   7      308.05      319.74      5.40 o 
  -5   1   7       25.27       31.12      1.10 o 
  -4   1   7      834.19      783.28      8.46 o 
  -3   1   7     1289.57     1335.50     12.91 o 
  -2   1   7       11.22        8.52      0.66 o 
  -1   1   7      903.88      931.54     13.80 o 
   0   1   7      106.30       58.57      1.44 o 
   1   1   7        0.80       -0.81      0.81 o 
   2   1   7      296.55      262.50      3.66 o 
   3   1   7       18.23       19.70      0.75 o 
   4   1   7       35.42       36.07      1.09 o 
   5   1   7      159.10      147.57      2.98 o 
   6   1   7        1.39        3.41      1.68 o 
   7   1   7        0.14        1.45      1.85 o 
   8   1   7       67.44       72.54      4.12 o 
  -9   2   7       23.20       17.86      3.19 o 
  -8   2   7        1.99        1.17      2.15 o 
  -7   2   7       56.24       59.14      4.66 o 
  -6   2   7       94.94      102.51      2.65 o 
  -5   2   7      479.96      477.72      5.86 o 
  -4   2   7       17.03       14.47      0.99 o 
  -3   2   7       66.87       80.77      1.60 o 
  -2   2   7      210.34      225.86      3.41 o 
  -1   2   7      558.19      545.87      7.76 o 
   0   2   7        0.64       -0.22      0.51 o 
   1   2   7      503.38      493.64      7.08 o 
   2   2   7      108.59       97.81      2.18 o 
   3   2   7       81.22       88.02      1.61 o 
   4   2   7        9.76        5.69      0.66 o 
   5   2   7      170.10      171.76      3.41 o 
   6   2   7        0.28        0.44      2.47 o 
   7   2   7       20.46       18.96      3.73 o 
   8   2   7       14.26       19.68      2.30 o 
  -9   3   7        6.11       12.90      3.00 o 
  -8   3   7       47.99       51.95      4.24 o 
  -7   3   7       20.34       24.69      3.32 o 
  -6   3   7        0.13       -0.70      0.70 o 
  -5   3   7      137.91      143.86      3.89 o 
  -4   3   7      407.94      399.84      5.07 o 
  -3   3   7       56.15       62.22      1.43 o 
  -2   3   7      277.07      279.94      4.46 o 
  -1   3   7        4.11        1.93      0.74 o 
   0   3   7      108.23      104.74      2.30 o 
   1   3   7       26.75       27.37      1.20 o 
   2   3   7       30.44       20.16      1.04 o 
   3   3   7        6.65        5.41      0.59 o 
   4   3   7       83.39       83.25      2.70 o 
   5   3   7        0.00       -0.84      0.92 o 
   6   3   7        0.25        1.59      1.69 o 
   7   3   7       10.82       24.25      2.30 o 
  -9   4   7        6.64        3.83      2.53 o 
  -8   4   7       52.10       49.13      4.33 o 
  -7   4   7       20.09       26.05      3.35 o 
  -6   4   7      125.52      132.40      3.17 o 
  -5   4   7       92.94       89.83      2.42 o 
  -4   4   7        7.36        5.95      0.70 o 
  -3   4   7     1075.85     1056.52     13.08 o 
  -2   4   7      219.99      233.74      3.97 o 
  -1   4   7      126.14      142.59      3.24 o 
   0   4   7       86.80       83.59      2.09 o 
   1   4   7       24.12       11.90      0.95 o 
   2   4   7       39.91       34.29      1.17 o 
   3   4   7       47.57       46.08      1.38 o 
   4   4   7       93.20      108.39      2.02 o 
   5   4   7       53.84       50.49      2.29 o 
   6   4   7        4.25        0.69      0.81 o 
   7   4   7       22.91       21.15      2.36 o 
  -8   5   7       10.43        9.04      2.81 o 
  -7   5   7        5.25        2.40      2.37 o 
  -6   5   7       90.82       84.40      3.19 o 
  -5   5   7      105.01       93.55      3.00 o 
  -4   5   7      720.51      678.37      9.47 o 
  -3   5   7       17.11       16.96      1.44 o 
  -2   5   7      226.50      219.91      4.42 o 
  -1   5   7      459.97      462.22      7.77 o 
   0   5   7        0.46        4.96      0.87 o 
   1   5   7       13.28        8.38      0.96 o 
   2   5   7       77.93       78.67      1.97 o 
   3   5   7       13.76        9.52      0.95 o 
   4   5   7      276.94      243.06      3.46 o 
   5   5   7        4.91        2.16      1.09 o 
   6   5   7        0.10        2.81      1.20 o 
   7   5   7       17.02       17.77      2.23 o 
  -8   6   7       30.24       37.72      4.11 o 
  -7   6   7       13.48       11.67      2.91 o 
  -6   6   7        1.68        0.56      1.18 o 
  -5   6   7       12.85       16.04      1.50 o 
  -4   6   7        5.00        3.08      1.03 o 
  -3   6   7      163.01      156.03      3.62 o 
  -2   6   7       66.82       61.85      2.28 o 
  -1   6   7       45.59       40.44      1.57 o 
   0   6   7      162.20      172.33      3.13 o 
   1   6   7       13.36       11.50      1.00 o 
   2   6   7        5.10        6.78      0.82 o 
   3   6   7        0.04       -0.71      0.71 o 
   4   6   7       13.12       15.73      0.93 o 
   5   6   7       23.89       25.74      1.90 o 
   6   6   7        0.07        0.68      1.11 o 
  -8   7   7       16.20       22.99      3.79 o 
  -7   7   7        0.02       -0.98      2.53 o 
  -6   7   7       98.93       96.26      3.67 o 
  -5   7   7       65.02       74.65      2.84 o 
  -4   7   7      133.16      115.51      3.61 o 
  -3   7   7     1217.01     1165.39     17.58 o 
  -2   7   7       55.85       55.61      2.34 o 
  -1   7   7      316.54      310.10      5.27 o 
   0   7   7       89.19       91.21      2.52 o 
   1   7   7       92.58       84.97      2.21 o 
   2   7   7        4.86        5.33      0.85 o 
   3   7   7       29.81       27.24      1.34 o 
   4   7   7       72.60       77.08      1.94 o 
   5   7   7        5.99        7.74      1.69 o 
   6   7   7       16.36       16.63      1.87 o 
  -7   8   7       12.46       17.53      1.57 o 
  -6   8   7        2.39        3.34      1.45 o 
  -5   8   7       11.91        7.40      1.77 o 
  -4   8   7        0.92        1.82      1.17 o 
  -3   8   7      723.93      740.87     11.97 o 
  -2   8   7      157.22      141.67      3.75 o 
  -1   8   7      736.17      737.45     10.77 o 
   0   8   7        1.71        0.71      0.99 o 
   1   8   7       33.56       30.91      2.12 o 
   2   8   7       50.93       55.83      1.74 o 
   3   8   7       49.57       50.45      2.02 o 
   4   8   7        4.30        0.14      0.83 o 
   5   8   7        8.14        4.30      1.62 o 
  -7   9   7       55.11       65.50      3.02 o 
  -6   9   7       49.46       51.91      3.18 o 
  -5   9   7        0.22        2.60      1.60 o 
  -4   9   7      147.64      153.77      4.53 o 
  -3   9   7        2.87        2.65      1.43 o 
  -2   9   7       10.66        7.97      1.41 o 
  -1   9   7        0.55        0.51      1.18 o 
   0   9   7       12.48       15.67      1.43 o 
   1   9   7       86.37       87.02      2.48 o 
   2   9   7        6.10        2.60      1.14 o 
   3   9   7        0.04       -0.86      0.86 o 
   4   9   7        0.45        0.41      0.93 o 
  -6  10   7       17.89       18.58      2.28 o 
  -5  10   7       59.68       63.46      3.63 o 
  -4  10   7      149.48      145.61      4.60 o 
  -3  10   7       90.65       97.91      3.78 o 
  -2  10   7      210.84      193.54      4.77 o 
  -1  10   7        3.35        3.12      1.34 o 
   0  10   7       27.14       24.85      2.25 o 
   1  10   7       26.96       24.34      2.04 o 
   2  10   7       30.44       27.55      1.79 o 
   3  10   7        1.86        1.52      1.01 o 
  -5  11   7        4.62        3.91      1.97 o 
  -4  11   7       24.59       24.51      2.78 o 
  -3  11   7       15.80       18.88      2.23 o 
  -2  11   7        1.06       -0.38      1.47 o 
  -1  11   7        0.34       -1.12      1.24 o 
   0  11   7       90.50       80.82      3.32 o 
   1  11   7        2.94        6.48      1.76 o 
   2  11   7        4.97        6.31      1.89 o 
  -3  12   7       12.62       16.18      2.22 o 
  -2  12   7       60.95       85.08      4.89 o 
  -1  12   7        7.36        9.04      2.06 o 
   0  12   7        0.00        0.38      1.52 o 
  -2 -12   8       14.53       21.84      2.46 o 
  -1 -12   8        6.25        8.40      1.70 o 
   0 -12   8        0.95       -1.39      1.48 o 
   1 -12   8       23.16       16.69      2.26 o 
   2 -12   8       62.84       67.65      3.89 o 
   3 -12   8        5.31        3.48      1.65 o 
  -3 -11   8        6.16        9.91      2.00 o 
  -2 -11   8       89.17       79.21      3.26 o 
  -1 -11   8       30.04       31.50      2.37 o 
   0 -11   8       16.64       19.12      1.86 o 
   1 -11   8       38.02       43.01      2.25 o 
   2 -11   8        0.55        0.49      1.20 o 
   3 -11   8       64.96       63.77      3.12 o 
   4 -11   8       87.22       86.00      3.01 o 
   5 -11   8       10.72       13.01      2.59 o 
  -4 -10   8        0.69        0.26      1.26 o 
  -3 -10   8        3.54        2.70      1.31 o 
  -2 -10   8        1.49        2.54      1.52 o 
  -1 -10   8        2.87        0.63      1.01 o 
   0 -10   8        0.22       -0.66      0.93 o 
   1 -10   8       76.44       73.93      2.54 o 
   2 -10   8       10.85       10.60      1.44 o 
   3 -10   8       18.51       19.16      2.01 o 
   4 -10   8        4.31        4.98      1.46 o 
   5 -10   8       14.11       13.83      3.12 o 
  -5  -9   8       16.18       15.00      1.78 o 
  -4  -9   8      245.95      267.84      5.63 o 
  -3  -9   8        5.98        8.23      1.26 o 
  -2  -9   8      172.44      161.39      3.71 o 
  -1  -9   8      221.26      217.60      4.32 o 
   0  -9   8       47.42       52.21      2.08 o 
   1  -9   8       86.54       86.74      2.62 o 
   2  -9   8       15.14       11.30      1.40 o 
   3  -9   8       12.41       11.33      1.22 o 
   4  -9   8       10.31       10.99      1.65 o 
   5  -9   8        7.95        8.14      1.50 o 
   6  -9   8        9.63        9.68      2.45 o 
  -6  -8   8       45.00       41.92      3.22 o 
  -5  -8   8       33.42       41.36      2.35 o 
  -4  -8   8      102.51       97.50      3.04 o 
  -3  -8   8        1.35        3.40      1.27 o 
  -2  -8   8       64.88       57.67      2.16 o 
  -1  -8   8       59.76       54.78      2.10 o 
   0  -8   8       34.38       40.70      1.60 o 
   1  -8   8        2.96        3.46      1.02 o 
   2  -8   8      114.12      108.45      2.54 o 
   3  -8   8       16.56       16.95      1.47 o 
   4  -8   8        3.39        4.08      1.97 o 
   5  -8   8        1.30       -1.05      1.05 o 
   6  -8   8        0.69       -1.76      1.76 o 
   7  -8   8        2.55        4.74      2.24 o 
  -6  -7   8       86.64      109.03      4.13 o 
  -5  -7   8       40.07       31.05      2.14 o 
  -4  -7   8       30.61       24.79      1.85 o 
  -3  -7   8       34.73       43.18      1.93 o 
  -2  -7   8       73.08       86.94      2.48 o 
  -1  -7   8        3.59        7.04      0.95 o 
   0  -7   8        2.80        1.24      0.79 o 
   1  -7   8        5.78        6.71      0.92 o 
   2  -7   8      107.29      102.27      2.39 o 
   3  -7   8        1.24        0.24      0.94 o 
   4  -7   8       19.39       18.48      1.69 o 
   5  -7   8        8.67       11.50      1.44 o 
   6  -7   8        0.38       -0.34      2.07 o 
   7  -7   8        2.82        0.59      3.38 o 
  -7  -6   8       11.29       12.00      1.83 o 
  -6  -6   8      164.56      146.70      6.29 o 
  -5  -6   8       38.44       45.39      2.00 o 
  -4  -6   8      303.68      321.11      5.38 o 
  -3  -6   8      863.18      865.82     11.94 o 
  -2  -6   8      262.02      231.51      4.23 o 
  -1  -6   8     1292.61     1292.35     15.40 o 
   0  -6   8     1606.62     1489.58     17.48 o 
   1  -6   8      565.81      573.29      6.51 o 
   2  -6   8       40.27       40.87      1.52 o 
   3  -6   8      300.95      302.30      5.07 o 
   4  -6   8      192.95      165.00      3.77 o 
   5  -6   8        3.29        3.68      1.12 o 
   6  -6   8       23.35       29.83      2.82 o 
   7  -6   8       10.94        7.04      3.87 o 
  -7  -5   8       29.71       27.07      2.04 o 
  -6  -5   8       74.64       75.27      3.22 o 
  -5  -5   8        1.40       -0.93      0.93 o 
  -4  -5   8       54.90       55.96      1.96 o 
  -3  -5   8       49.66       58.87      1.79 o 
  -2  -5   8      459.41      444.14      6.09 o 
  -1  -5   8      417.37      369.11      5.23 o 
   0  -5   8      370.29      304.17      4.16 o 
   1  -5   8      760.91      794.32      8.52 o 
   2  -5   8      398.33      402.22      4.79 o 
   3  -5   8      171.54      150.10      2.79 o 
   4  -5   8        0.20       -0.59      1.10 o 
   5  -5   8      289.14      307.60      5.37 o 
   6  -5   8        2.21        1.53      1.64 o 
   7  -5   8       16.49       19.16      2.50 o 
   8  -5   8        0.32       -1.05      2.21 o 
  -8  -4   8       92.84       90.92      5.07 o 
  -7  -4   8        5.51        5.67      2.50 o 
  -6  -4   8       89.93      109.76      3.62 o 
  -5  -4   8       24.75       20.64      1.69 o 
  -4  -4   8       75.69       60.13      1.88 o 
  -3  -4   8       37.32       33.61      1.38 o 
  -2  -4   8       18.73       30.90      1.20 o 
  -1  -4   8       46.56       28.49      1.08 o 
   0  -4   8      106.01       89.27      1.86 o 
   1  -4   8        0.09       -0.59      0.59 o 
   2  -4   8        7.17        1.94      0.56 o 
   3  -4   8        3.86        4.26      0.67 o 
   4  -4   8        6.89        5.40      0.82 o 
   5  -4   8      195.54      199.23      4.61 o 
   6  -4   8        0.33        0.26      1.63 o 
   7  -4   8       17.50       18.61      3.94 o 
   8  -4   8       11.17       18.16      2.50 o 
  -8  -3   8       23.34       28.75      4.33 o 
  -7  -3   8      161.87      192.34      4.85 o 
  -6  -3   8      260.98      252.13      5.94 o 
  -5  -3   8       32.37       34.82      1.96 o 
  -4  -3   8      103.38       94.20      2.07 o 
  -3  -3   8       23.79       21.78      0.95 o 
  -2  -3   8        0.28       -0.39      0.49 o 
  -1  -3   8        0.13        1.22      0.53 o 
   0  -3   8        0.07       -0.10      0.55 o 
   1  -3   8       54.29       54.46      1.52 o 
   2  -3   8        3.79        4.58      0.58 o 
   3  -3   8        1.69        2.22      0.52 o 
   4  -3   8       17.96       19.55      1.08 o 
   5  -3   8       21.48       16.89      1.30 o 
   6  -3   8       15.57       15.83      2.17 o 
   7  -3   8        7.89        6.69      2.01 o 
   8  -3   8       36.72       35.02      8.09 o 
  -8  -2   8       32.57       26.12      2.94 o 
  -7  -2   8        3.15        1.40      2.11 o 
  -6  -2   8      119.98      111.02      3.87 o 
  -5  -2   8       53.12       63.22      2.25 o 
  -4  -2   8      536.92      562.14      7.36 o 
  -3  -2   8      136.99      140.78      2.21 o 
  -2  -2   8       31.37       36.14      1.24 o 
  -1  -2   8      359.04      299.50      4.28 o 
   0  -2   8       20.49       19.23      0.95 o 
   1  -2   8      127.58      144.38      2.35 o 
   2  -2   8      388.22      393.45      4.81 o 
   3  -2   8      366.19      333.73      4.02 o 
   4  -2   8        7.62        6.88      0.80 o 
   5  -2   8      269.64      290.29      4.97 o 
   6  -2   8      267.99      258.91      7.72 o 
   7  -2   8       56.95       57.25      3.61 o 
   8  -2   8       13.99       12.46      2.41 o 
  -8  -1   8       36.10       42.15      3.34 o 
  -7  -1   8       63.13       73.40      2.84 o 
  -6  -1   8      167.00      198.03      5.63 o 
  -5  -1   8      224.96      206.11      4.83 o 
  -4  -1   8       72.03       66.03      1.78 o 
  -3  -1   8       18.11        8.05      0.74 o 
  -2  -1   8        5.70        0.90      0.64 o 
  -1  -1   8      206.81      221.60      3.64 o 
   0  -1   8      223.56      231.33      3.49 o 
   1  -1   8      193.66      216.05      3.07 o 
   2  -1   8       54.79       82.46      1.54 o 
   3  -1   8      142.67      128.01      2.05 o 
   4  -1   8       39.50       39.47      1.47 o 
   5  -1   8        1.82       -0.98      0.98 o 
   6  -1   8        8.98        6.99      2.06 o 
   7  -1   8       30.53       27.91      2.83 o 
   8  -1   8       68.99       81.37      4.44 o 
  -8   0   8       31.97       42.74      3.24 o 
  -7   0   8        0.46       -1.82      1.82 o 
  -6   0   8      792.31      751.56     16.98 o 
  -5   0   8      815.36      822.91     14.42 o 
  -4   0   8        4.07        1.95      0.63 o 
  -3   0   8      623.61      685.52      8.04 o 
  -2   0   8     1700.97     1750.50     24.83 o 
  -1   0   8        0.80        3.20      0.63 o 
   0   0   8      418.05      425.90      5.63 o 
   1   0   8      144.62      152.44      2.62 o 
   2   0   8      214.84      215.45      2.89 o 
   3   0   8      629.80      688.36     12.99 o 
   4   0   8       75.48       76.39      1.98 o 
   5   0   8       39.40       39.89      1.46 o 
   6   0   8      149.42      157.18      5.75 o 
   7   0   8       81.06       66.13      3.82 o 
   8   0   8        0.00        3.67      2.15 o 
  -8   1   8        1.50        0.41      2.37 o 
  -7   1   8        0.01       -0.38      2.43 o 
  -6   1   8       63.58       51.12      2.79 o 
  -5   1   8       34.40       34.09      3.36 o 
  -4   1   8        1.12        0.32      0.56 o 
  -3   1   8      591.75      598.69      7.14 o 
  -2   1   8      467.71      422.44      5.79 o 
  -1   1   8      387.02      401.41      6.79 o 
   0   1   8      832.15      822.35     10.64 o 
   1   1   8       86.50       89.24      1.90 o 
   2   1   8       68.81       86.05      1.64 o 
   3   1   8      270.21      272.33      3.30 o 
   4   1   8        1.91       -0.04      0.64 o 
   5   1   8       52.08       46.11      1.72 o 
   6   1   8       10.58       12.14      2.15 o 
   7   1   8       46.59       46.67      6.54 o 
  -8   2   8        9.41        6.36      2.81 o 
  -7   2   8        6.46        1.74      2.50 o 
  -6   2   8      252.49      249.31      7.76 o 
  -5   2   8      177.73      188.62      3.97 o 
  -4   2   8      129.82      131.45      2.35 o 
  -3   2   8      342.16      317.91      5.16 o 
  -2   2   8      240.79      261.88      3.98 o 
  -1   2   8      156.54      161.19      5.02 o 
   0   2   8       57.68       67.06      1.75 o 
   1   2   8       35.79       24.14      1.09 o 
   2   2   8      151.89      155.17      2.71 o 
   3   2   8       97.92       91.57      2.06 o 
   4   2   8        9.58        7.51      1.09 o 
   5   2   8      126.10      149.30      4.57 o 
   6   2   8       17.31       21.41      2.50 o 
   7   2   8        0.62        1.03      1.96 o 
  -8   3   8       26.29       27.41      3.64 o 
  -7   3   8        0.02       -0.16      2.37 o 
  -6   3   8       69.34       55.29      2.76 o 
  -5   3   8        1.63       -0.82      0.82 o 
  -4   3   8       14.66        9.97      0.83 o 
  -3   3   8      215.12      224.95      3.09 o 
  -2   3   8       47.84       46.17      1.67 o 
  -1   3   8      380.55      352.63      5.49 o 
   0   3   8       28.79       27.14      1.27 o 
   1   3   8      325.94      332.12      7.28 o 
   2   3   8       32.75       33.62      1.16 o 
   3   3   8      127.60      120.85      2.39 o 
   4   3   8       40.80       48.41      1.67 o 
   5   3   8       13.91        5.32      1.20 o 
   6   3   8        3.23        3.06      1.80 o 
   7   3   8       21.32       33.52      3.70 o 
  -8   4   8       11.32        8.76      2.97 o 
  -7   4   8       11.26        9.26      2.97 o 
  -6   4   8      102.21       82.15      3.30 o 
  -5   4   8      114.96      106.54      3.30 o 
  -4   4   8        0.05        1.15      0.68 o 
  -3   4   8       28.15       32.65      1.15 o 
  -2   4   8       18.93       14.57      1.08 o 
  -1   4   8       12.49        8.66      0.99 o 
   0   4   8      286.10      274.81      4.62 o 
   1   4   8      354.45      349.80      5.52 o 
   2   4   8        0.27       -0.61      0.61 o 
   3   4   8      552.73      557.84      7.34 o 
   4   4   8       30.78       44.96      1.35 o 
   5   4   8        1.88        4.05      1.28 o 
   6   4   8       42.80       56.19      2.90 o 
   7   4   8        0.01        0.83      1.69 o 
  -8   5   8        7.52       12.93      3.22 o 
  -7   5   8       44.05       41.72      2.00 o 
  -6   5   8        3.60        2.97      1.39 o 
  -5   5   8       16.58       15.46      1.53 o 
  -4   5   8       43.08       38.96      1.93 o 
  -3   5   8        4.96        5.01      0.95 o 
  -2   5   8      109.33      105.90      2.59 o 
  -1   5   8        0.24       -0.49      0.84 o 
   0   5   8       12.80       11.04      1.14 o 
   1   5   8       70.66       61.05      2.00 o 
   2   5   8       11.99       17.77      1.11 o 
   3   5   8      289.75      278.29      4.71 o 
   4   5   8       99.82      102.98      2.05 o 
   5   5   8      133.37      129.18      3.56 o 
   6   5   8       88.70       94.27      2.99 o 
  -8   6   8       13.28       13.82      3.38 o 
  -7   6   8      145.23      153.36      8.93 o 
  -6   6   8       10.55        9.71      1.63 o 
  -5   6   8       43.39       37.91      3.57 o 
  -4   6   8       95.87       98.00      3.31 o 
  -3   6   8       18.23        7.35      1.32 o 
  -2   6   8      463.80      468.22      7.21 o 
  -1   6   8       28.75       17.71      1.48 o 
   0   6   8      156.04      150.73      3.15 o 
   1   6   8      263.34      246.75      4.15 o 
   2   6   8       82.10       90.00      2.09 o 
   3   6   8       81.37       87.58      2.24 o 
   4   6   8        0.95        0.40      0.70 o 
   5   6   8        0.19       -0.19      1.18 o 
   6   6   8       11.29       12.92      1.51 o 
  -7   7   8       14.40       18.02      1.71 o 
  -6   7   8       81.29       80.08      3.54 o 
  -5   7   8      124.23      112.38      4.38 o 
  -4   7   8       12.35       13.98      1.59 o 
  -3   7   8      184.49      180.55      4.26 o 
  -2   7   8      518.38      480.28      8.45 o 
  -1   7   8      256.48      255.99      4.72 o 
   0   7   8      291.51      284.69      4.63 o 
   1   7   8      432.94      434.05      6.39 o 
   2   7   8       12.09       16.53      1.18 o 
   3   7   8       54.33       41.02      1.63 o 
   4   7   8        7.52       11.65      0.99 o 
   5   7   8        1.48        2.20      1.54 o 
  -7   8   8       32.23       33.97      3.15 o 
  -6   8   8        6.42        8.47      1.77 o 
  -5   8   8       49.90       48.40      3.11 o 
  -4   8   8        3.23        6.74      1.43 o 
  -3   8   8       16.50       13.39      1.54 o 
  -2   8   8       87.16       84.18      3.53 o 
  -1   8   8       11.50        8.88      1.48 o 
   0   8   8      285.46      262.96      4.97 o 
   1   8   8      354.89      372.03      5.80 o 
   2   8   8       16.18       15.35      1.81 o 
   3   8   8      132.22      154.90      4.55 o 
   4   8   8       14.14       18.14      1.28 o 
  -6   9   8       45.96       52.14      6.26 o 
  -5   9   8       11.63       13.12      2.12 o 
  -4   9   8      138.17      139.55      6.52 o 
  -3   9   8        4.30        4.98      1.59 o 
  -2   9   8       15.48       14.57      1.64 o 
  -1   9   8       97.17      116.86      3.59 o 
   0   9   8        1.72        2.24      1.39 o 
   1   9   8      191.26      183.44      4.15 o 
   2   9   8        0.02        0.32      1.32 o 
   3   9   8       13.55       14.11      1.51 o 
   4   9   8        7.38        5.86      1.14 o 
  -5  10   8       15.85       15.15      5.06 o 
  -4  10   8       39.95       41.08      2.71 o 
  -3  10   8       14.99       16.55      2.10 o 
  -2  10   8       52.03       58.55      4.93 o 
  -1  10   8       36.90       38.34      2.33 o 
   0  10   8       12.13       11.54      1.97 o 
   1  10   8       49.56       56.08      6.74 o 
   2  10   8       28.71       28.88      3.69 o 
  -4  11   8        2.85       -0.97      1.99 o 
  -3  11   8        1.87        0.60      1.86 o 
  -2  11   8        1.12        1.04      1.89 o 
  -1  11   8        4.42        2.33      1.60 o 
   0  11   8       19.15       19.72      2.11 o 
   1  11   8       20.12       17.23      2.42 o 
   0 -12   9        0.66       -1.46      1.46 o 
   1 -12   9        6.50        6.19      1.92 o 
  -2 -11   9        2.18        3.07      1.68 o 
  -1 -11   9       47.43       40.34      2.46 o 
   0 -11   9        0.69        0.13      1.31 o 
   1 -11   9        0.03       -1.13      1.13 o 
   2 -11   9        9.46        7.08      1.50 o 
   3 -11   9        0.03       -1.12      1.12 o 
   4 -11   9        1.38       -1.19      1.38 o 
  -4 -10   9       25.83       29.02      2.06 o 
  -3 -10   9       74.45       69.75      3.55 o 
  -2 -10   9        5.27        6.13      1.53 o 
  -1 -10   9       55.51       53.73      2.26 o 
   0 -10   9       22.90       21.28      1.60 o 
   1 -10   9        2.22        4.38      1.36 o 
   2 -10   9       23.56       22.49      1.84 o 
   3 -10   9       24.23       22.05      1.79 o 
   4 -10   9        2.16        1.53      1.73 o 
   5 -10   9       75.48       74.85      3.36 o 
  -5  -9   9       17.92       14.67      1.84 o 
  -4  -9   9       48.92       63.42      2.69 o 
  -3  -9   9      116.84      106.24      3.36 o 
  -2  -9   9        7.68       11.20      1.59 o 
  -1  -9   9      115.26      113.31      3.09 o 
   0  -9   9      262.08      293.93      5.41 o 
   1  -9   9        0.05       -0.25      1.00 o 
   2  -9   9      103.79      102.64      2.89 o 
   3  -9   9       38.01       32.03      2.44 o 
   4  -9   9        1.03        0.00      1.33 o 
   5  -9   9       82.38       83.72      3.38 o 
  -5  -8   9       93.91       95.72      3.48 o 
  -4  -8   9        1.37        0.20      1.21 o 
  -3  -8   9       43.08       53.08      2.59 o 
  -2  -8   9       10.07        3.85      1.09 o 
  -1  -8   9      176.91      201.31      4.75 o 
   0  -8   9      232.90      202.03      3.72 o 
   1  -8   9        4.29        6.53      1.15 o 
   2  -8   9       74.38       75.81      2.43 o 
   3  -8   9       10.87       10.62      1.38 o 
   4  -8   9        6.21        4.35      1.36 o 
   5  -8   9       31.75       40.06      2.73 o 
   6  -8   9        1.46       -0.81      1.92 o 
  -6  -7   9        1.69       -1.61      2.02 o 
  -5  -7   9      203.35      216.00      5.47 o 
  -4  -7   9      109.73       95.29      3.01 o 
  -3  -7   9        6.97        6.68      1.11 o 
  -2  -7   9      121.53       92.31      2.61 o 
  -1  -7   9        0.49        2.06      0.84 o 
   0  -7   9        3.71        8.07      1.10 o 
   1  -7   9        0.83       -0.12      0.73 o 
   2  -7   9       17.37       18.83      1.39 o 
   3  -7   9        2.73        3.69      1.32 o 
   4  -7   9        7.62        8.15      1.45 o 
   5  -7   9       13.73        9.57      1.50 o 
   6  -7   9        2.54        2.99      2.03 o 
  -7  -6   9       21.25       20.99      2.59 o 
  -6  -6   9        0.02       -2.12      2.12 o 
  -5  -6   9       91.05       89.64      4.49 o 
  -4  -6   9       28.30       26.81      1.69 o 
  -3  -6   9        4.15       -0.74      0.86 o 
  -2  -6   9      303.18      337.37      5.66 o 
  -1  -6   9      147.17      166.13      3.16 o 
   0  -6   9       76.22       79.03      1.98 o 
   1  -6   9      930.32      887.84     15.42 o 
   2  -6   9       23.44       30.98      1.37 o 
   3  -6   9       12.41       13.72      1.37 o 
   4  -6   9       67.97       67.43      3.48 o 
   5  -6   9        2.53        1.65      1.14 o 
   6  -6   9        0.02       -0.36      1.74 o 
   7  -6   9        0.00       -1.72      1.72 o 
  -7  -5   9       52.91       58.27      3.34 o 
  -6  -5   9        0.36        0.01      1.54 o 
  -5  -5   9       79.74       65.00      2.35 o 
  -4  -5   9       78.25       92.00      2.51 o 
  -3  -5   9        0.49       -0.85      0.85 o 
  -2  -5   9      180.43      184.61      4.20 o 
  -1  -5   9        3.22        8.90      1.16 o 
   0  -5   9      254.69      274.60      3.99 o 
   1  -5   9      108.31      113.20      2.48 o 
   2  -5   9      269.25      288.42      4.43 o 
   3  -5   9      100.93      120.22      3.19 o 
   4  -5   9        4.05        4.57      1.24 o 
   5  -5   9       23.80       26.45      1.76 o 
   6  -5   9       13.00       13.34      2.32 o 
   7  -5   9        0.24        1.24      1.94 o 
  -7  -4   9      212.23      199.42      6.06 o 
  -6  -4   9       35.38       38.75      3.07 o 
  -5  -4   9      262.95      271.16      6.27 o 
  -4  -4   9      128.91      116.84      2.77 o 
  -3  -4   9       10.91       13.34      1.05 o 
  -2  -4   9       10.40        2.15      0.71 o 
  -1  -4   9        4.22       -0.15      0.66 o 
   0  -4   9       25.77       22.40      2.49 o 
   1  -4   9       14.65        6.61      0.90 o 
   2  -4   9       15.78       22.30      0.98 o 
   3  -4   9       39.54       35.28      1.34 o 
   4  -4   9       23.48       19.95      1.41 o 
   5  -4   9       50.14       53.00      2.48 o 
   6  -4   9       19.52       17.46      2.44 o 
   7  -4   9       24.08       24.34      4.05 o 
  -8  -3   9       16.59        6.61      2.59 o 
  -7  -3   9       38.35       37.89      2.65 o 
  -6  -3   9        1.57        0.62      1.51 o 
  -5  -3   9      694.06      675.22     10.85 o 
  -4  -3   9       81.78       69.70      1.93 o 
  -3  -3   9      393.62      315.44      4.35 o 
  -2  -3   9       46.78       36.91      1.37 o 
  -1  -3   9       16.22        8.80      0.86 o 
   0  -3   9      270.79      271.70      4.12 o 
   1  -3   9      106.14       90.42      2.32 o 
   2  -3   9        8.36       11.56      0.79 o 
   3  -3   9      312.44      283.21      4.23 o 
   4  -3   9      136.97      124.00      3.13 o 
   5  -3   9       69.00       63.89      2.57 o 
   6  -3   9       16.55       25.68      3.59 o 
   7  -3   9        4.00        7.00      3.49 o 
  -8  -2   9        4.28        4.95      2.31 o 
  -7  -2   9       12.01       14.81      1.85 o 
  -6  -2   9        6.36        2.33      1.53 o 
  -5  -2   9      224.37      216.48      5.90 o 
  -4  -2   9       45.17       76.57      2.51 o 
  -3  -2   9      131.65      121.02      3.53 o 
  -2  -2   9       13.11       25.52      1.14 o 
  -1  -2   9        7.02        9.79      0.84 o 
   0  -2   9      267.01      284.74      4.24 o 
   1  -2   9        0.19        1.61      0.68 o 
   2  -2   9      296.35      289.22      3.70 o 
   3  -2   9      592.80      596.75      7.08 o 
   4  -2   9       41.34       50.88      2.07 o 
   5  -2   9      187.61      195.98      5.47 o 
   6  -2   9      104.83      106.44      4.83 o 
   7  -2   9       29.61       31.02      6.67 o 
  -8  -1   9        2.92        5.72      2.97 o 
  -7  -1   9      150.15      143.72      4.49 o 
  -6  -1   9      161.09      163.14      6.39 o 
  -5  -1   9       41.59       52.47      2.55 o 
  -4  -1   9      552.49      549.91      9.05 o 
  -3  -1   9       82.07       53.86      1.83 o 
  -2  -1   9      196.93      195.46      3.25 o 
  -1  -1   9        0.50        1.13      0.68 o 
   0  -1   9       29.41       31.92      1.27 o 
   1  -1   9       33.34       31.79      1.23 o 
   2  -1   9       97.75       78.83      1.67 o 
   3  -1   9        2.26        4.92      0.73 o 
   4  -1   9        2.68        6.58      1.09 o 
   5  -1   9        1.34       -0.08      1.08 o 
   6  -1   9        0.12       -0.47      1.95 o 
   7  -1   9        6.93        3.43      2.09 o 
  -8   0   9        3.84        5.03      3.00 o 
  -7   0   9      126.86      116.78      3.92 o 
  -6   0   9       48.71       48.28      2.87 o 
  -5   0   9      750.99      757.66     13.62 o 
  -4   0   9      759.72      676.64     10.76 o 
  -3   0   9       12.09       11.90      0.98 o 
  -2   0   9     1365.50     1185.60     14.46 o 
  -1   0   9      670.34      724.16      9.03 o 
   0   0   9       46.39       42.93      1.50 o 
   1   0   9      145.80      120.53      2.37 o 
   2   0   9      527.83      485.51      6.90 o 
   3   0   9       51.69       41.31      2.00 o 
   4   0   9      170.52      164.80      3.73 o 
   5   0   9       84.43       73.71      3.11 o 
   6   0   9       25.63       33.04      2.94 o 
   7   0   9       22.76       20.34      4.17 o 
  -8   1   9       27.75       34.46      4.27 o 
  -7   1   9      269.30      279.65      7.09 o 
  -6   1   9       93.55       84.48      3.56 o 
  -5   1   9        0.57       -1.67      1.67 o 
  -4   1   9       30.61       28.18      1.68 o 
  -3   1   9       52.85       74.42      1.82 o 
  -2   1   9        0.09       -0.71      0.71 o 
  -1   1   9       14.76       10.99      1.05 o 
   0   1   9        0.02       -0.46      0.60 o 
   1   1   9       62.46       56.96      1.66 o 
   2   1   9      316.22      358.65      5.07 o 
   3   1   9      126.99      118.00      2.23 o 
   4   1   9      216.47      200.16      3.84 o 
   5   1   9       11.10        7.50      1.32 o 
   6   1   9       16.00       10.15      2.21 o 
   7   1   9       58.89       57.23      3.91 o 
  -8   2   9        8.03        6.67      2.94 o 
  -7   2   9      239.91      234.20      6.21 o 
  -6   2   9        2.91        1.32      1.40 o 
  -5   2   9      269.00      250.78      8.41 o 
  -4   2   9      849.97      885.42     12.37 o 
  -3   2   9      338.94      350.97      5.13 o 
  -2   2   9       59.43       62.07      1.85 o 
  -1   2   9      845.33      841.84     10.55 o 
   0   2   9      144.24      135.93      2.68 o 
   1   2   9       25.80       21.05      1.48 o 
   2   2   9       59.30       65.25      1.96 o 
   3   2   9       16.28       16.27      1.01 o 
   4   2   9       41.85       46.41      1.53 o 
   5   2   9        9.36       12.69      1.52 o 
   6   2   9       22.85       18.98      2.63 o 
   7   2   9       22.88       25.12      3.27 o 
  -8   3   9        4.32       -0.13      2.66 o 
  -7   3   9       83.50       68.36      2.97 o 
  -6   3   9       31.48       29.59      3.51 o 
  -5   3   9      302.39      316.30      6.82 o 
  -4   3   9      955.03      925.13     12.88 o 
  -3   3   9       30.79       37.05      1.45 o 
  -2   3   9      646.00      614.55      9.76 o 
  -1   3   9     1129.27     1139.76     19.00 o 
   0   3   9       37.90       35.04      1.99 o 
   1   3   9        0.88        0.10      0.78 o 
   2   3   9      271.76      253.17      4.39 o 
   3   3   9      123.17      105.68      2.52 o 
   4   3   9       23.53       21.11      1.15 o 
   5   3   9        9.16        4.68      1.30 o 
   6   3   9        2.01        1.71      1.67 o 
  -8   4   9       32.49       36.33      4.39 o 
  -7   4   9        0.62       -1.03      1.03 o 
  -6   4   9       26.69       35.03      2.44 o 
  -5   4   9       12.93        7.85      1.40 o 
  -4   4   9       20.85       28.36      1.78 o 
  -3   4   9      596.55      537.04      8.09 o 
  -2   4   9      130.58      113.60      2.75 o 
  -1   4   9       69.70       58.67      2.10 o 
   0   4   9      577.69      627.34      9.06 o 
   1   4   9      258.63      234.18      4.27 o 
   2   4   9       65.51       59.27      2.67 o 
   3   4   9       37.37       31.81      1.87 o 
   4   4   9       63.01       61.81      2.08 o 
   5   4   9      152.45      147.70      4.30 o 
   6   4   9        0.00        0.16      1.06 o 
  -8   5   9       30.69       30.57      4.33 o 
  -7   5   9        9.18        5.51      1.37 o 
  -6   5   9      105.20      102.21      6.36 o 
  -5   5   9       16.01       19.85      1.75 o 
  -4   5   9       88.93       79.36      3.06 o 
  -3   5   9      300.56      290.99      8.24 o 
  -2   5   9       99.77       96.70      3.05 o 
  -1   5   9      231.19      229.78      4.89 o 
   0   5   9      421.61      445.62      6.97 o 
   1   5   9       73.31       64.72      3.05 o 
   2   5   9       12.33       16.52      1.19 o 
   3   5   9       47.47       63.17      2.14 o 
   4   5   9       18.43       17.86      1.32 o 
   5   5   9        5.47        5.89      1.38 o 
   6   5   9        3.66        6.09      1.66 o 
  -7   6   9       55.89       62.79      3.00 o 
  -6   6   9        0.58        2.70      1.48 o 
  -5   6   9       22.12       19.50      2.14 o 
  -4   6   9       32.81       36.60      3.38 o 
  -3   6   9       59.09       63.07      3.40 o 
  -2   6   9      140.78      132.66      3.00 o 
  -1   6   9      159.68      156.02      3.99 o 
   0   6   9       26.73       23.58      1.57 o 
   1   6   9      122.69      110.57      2.95 o 
   2   6   9      476.81      490.93      6.49 o 
   3   6   9       12.10       11.73      1.14 o 
   4   6   9       15.28       11.70      1.00 o 
   5   6   9       42.28       31.84      2.10 o 
  -7   7   9       32.64       39.09      2.64 o 
  -6   7   9        2.49        2.99      1.55 o 
  -5   7   9       17.21       16.36      3.05 o 
  -4   7   9       28.87       26.98      3.14 o 
  -3   7   9        0.53        1.36      1.16 o 
  -2   7   9       48.08       45.10      2.24 o 
  -1   7   9       74.74       76.48      2.39 o 
   0   7   9      383.23      382.66      6.52 o 
   1   7   9        5.51       11.89      1.23 o 
   2   7   9      427.16      423.26      6.30 o 
   3   7   9        5.61        5.99      1.08 o 
   4   7   9       31.17       41.28      1.56 o 
  -6   8   9       71.65       68.58      3.67 o 
  -5   8   9       67.24       78.74      3.94 o 
  -4   8   9       11.16       12.79      1.83 o 
  -3   8   9       22.51       27.59      2.27 o 
  -2   8   9       21.30       20.86      1.78 o 
  -1   8   9        6.11        7.69      1.49 o 
   0   8   9      152.63      154.71      3.69 o 
   1   8   9       41.36       48.53      2.22 o 
   2   8   9      144.44      153.98      3.55 o 
   3   8   9       50.63       45.80      2.65 o 
   4   8   9       44.74       42.28      1.82 o 
  -5   9   9        2.68        5.25      1.99 o 
  -4   9   9      179.76      182.13      5.33 o 
  -3   9   9       86.97       87.73      3.74 o 
  -2   9   9        3.09       -1.12      1.12 o 
  -1   9   9       81.43       86.06      3.53 o 
   0   9   9      213.50      222.52      5.39 o 
   1   9   9       13.84       17.46      2.16 o 
   2   9   9      192.30      196.24      4.33 o 
   3   9   9      208.18      218.16      5.17 o 
  -4  10   9        0.21        1.81      2.10 o 
  -3  10   9        3.48        0.60      1.61 o 
  -2  10   9       77.83       90.46      4.11 o 
  -1  10   9       12.41       17.51      1.97 o 
   0  10   9        0.19       -0.36      1.44 o 
   1  10   9        0.15       -0.18      1.63 o 
  -1 -11  10       14.57       21.82      2.18 o 
   0 -11  10        0.48        0.59      1.30 o 
   1 -11  10       81.62      101.49      5.04 o 
   2 -11  10       35.23       39.09      2.21 o 
  -3 -10  10       73.16       95.97      5.01 o 
  -2 -10  10      112.91      126.80      4.04 o 
  -1 -10  10        8.98        4.52      1.28 o 
   0 -10  10       56.21       67.42      2.65 o 
   1 -10  10      199.13      192.49      4.83 o 
   2 -10  10        5.00        5.60      1.32 o 
   3 -10  10       19.24       21.63      4.32 o 
   4 -10  10       29.08       31.07      2.48 o 
  -4  -9  10        0.38       -1.06      1.24 o 
  -3  -9  10       37.77       44.22      2.89 o 
  -2  -9  10       20.52       17.08      1.84 o 
  -1  -9  10        5.74        4.23      1.41 o 
   0  -9  10       64.69       53.58      2.28 o 
   1  -9  10      270.23      267.82      5.17 o 
   2  -9  10       10.50        8.08      1.33 o 
   3  -9  10       66.73       61.81      3.37 o 
   4  -9  10      125.84      114.97      4.15 o 
   5  -9  10        0.92        3.27      1.51 o 
  -5  -8  10       26.44       33.70      2.29 o 
  -4  -8  10        4.59        5.89      1.42 o 
  -3  -8  10        3.53        3.00      1.26 o 
  -2  -8  10        1.31        2.12      1.27 o 
  -1  -8  10      129.39      139.86      3.96 o 
   0  -8  10        2.35        2.88      1.03 o 
   1  -8  10      167.46      184.77      3.36 o 
   2  -8  10       17.75       20.22      1.75 o 
   3  -8  10       35.45       41.01      2.19 o 
   4  -8  10       42.25       56.98      2.91 o 
   5  -8  10        6.25        7.67      1.56 o 
  -5  -7  10       18.73       18.29      1.90 o 
  -4  -7  10       13.91       15.07      1.58 o 
  -3  -7  10        2.47        1.03      1.13 o 
  -2  -7  10        2.01       11.28      1.30 o 
  -1  -7  10       78.57       76.63      4.09 o 
   0  -7  10       62.33       76.73      2.26 o 
   1  -7  10      488.61      493.10      7.00 o 
   2  -7  10       33.98       32.03      1.95 o 
   3  -7  10       31.30       40.61      2.10 o 
   4  -7  10      109.91      111.25      3.87 o 
   5  -7  10       34.22       35.97      2.25 o 
   6  -7  10       10.69       14.49      2.64 o 
  -6  -6  10       34.45       33.76      3.01 o 
  -5  -6  10        6.97        3.97      1.41 o 
  -4  -6  10       26.55       18.31      1.60 o 
  -3  -6  10        0.27        0.88      0.95 o 
  -2  -6  10       22.59       26.45      1.55 o 
  -1  -6  10       37.92       56.85      2.29 o 
   0  -6  10        9.09        5.04      0.94 o 
   1  -6  10       21.70       22.41      1.32 o 
   2  -6  10       68.54       73.38      2.12 o 
   3  -6  10        0.01        0.92      1.04 o 
   4  -6  10        3.54        5.95      1.80 o 
   5  -6  10        2.99        2.25      1.25 o 
   6  -6  10       35.60       34.78      3.23 o 
  -6  -5  10       89.44       94.71      4.32 o 
  -5  -5  10       43.75       38.80      2.13 o 
  -4  -5  10       41.34       34.98      1.86 o 
  -3  -5  10      153.46      164.61      3.24 o 
  -2  -5  10       59.62       88.52      2.54 o 
  -1  -5  10       54.92       63.13      1.82 o 
   0  -5  10      254.95      281.33      4.94 o 
   1  -5  10        2.44        0.35      1.07 o 
   2  -5  10       72.20       68.13      2.00 o 
   3  -5  10       60.61       72.06      2.63 o 
   4  -5  10        5.66        3.10      1.27 o 
   5  -5  10        7.94       10.82      1.45 o 
   6  -5  10       24.16       30.16      3.15 o 
  -7  -4  10       47.19       61.08      3.50 o 
  -6  -4  10       35.36       39.43      2.90 o 
  -5  -4  10       19.77       15.63      1.98 o 
  -4  -4  10       34.28       35.12      1.64 o 
  -3  -4  10      141.06      162.48      3.16 o 
  -2  -4  10        9.56        3.92      0.97 o 
  -1  -4  10      348.39      397.90      5.72 o 
   0  -4  10        0.28       -0.70      0.70 o 
   1  -4  10      350.64      364.54      6.07 o 
   2  -4  10       80.77       93.22      2.26 o 
   3  -4  10        1.95        3.22      0.88 o 
   4  -4  10       69.37       70.79      2.95 o 
   5  -4  10       82.79      104.78      3.44 o 
   6  -4  10       10.79       14.91      2.55 o 
   7  -4  10        0.66       -2.00      2.00 o 
  -7  -3  10       25.83       23.89      2.35 o 
  -6  -3  10       20.07       18.78      4.14 o 
  -5  -3  10       40.45       42.64      3.32 o 
  -4  -3  10        2.41        7.12      1.05 o 
  -3  -3  10      275.36      236.61      4.33 o 
  -2  -3  10       40.56       18.57      1.31 o 
  -1  -3  10      839.32      790.68      9.96 o 
   0  -3  10      149.23      169.39      3.12 o 
   1  -3  10      303.93      319.76      4.77 o 
   2  -3  10        1.08        2.40      0.78 o 
   3  -3  10       58.31       79.85      2.21 o 
   4  -3  10      209.99      227.80      5.60 o 
   5  -3  10       22.56       24.64      1.99 o 
   6  -3  10       21.32       35.24      3.19 o 
   7  -3  10       98.21      114.62      5.39 o 
  -7  -2  10       38.54       31.68      2.53 o 
  -6  -2  10       63.04       64.58      5.47 o 
  -5  -2  10        0.54       -1.19      1.22 o 
  -4  -2  10        6.78       -0.49      0.95 o 
  -3  -2  10      123.78       91.11      2.42 o 
  -2  -2  10      563.17      642.82      9.24 o 
  -1  -2  10      381.29      320.90      4.81 o 
   0  -2  10        0.07       -0.15      0.73 o 
   1  -2  10      112.47      123.71      2.56 o 
   2  -2  10       50.02       29.42      1.31 o 
   3  -2  10       18.06       22.07      1.27 o 
   4  -2  10      108.90      101.67      5.97 o 
   5  -2  10       50.22       42.12      2.31 o 
   6  -2  10        0.06        2.06      3.54 o 
   7  -2  10       18.33       18.08      2.27 o 
  -7  -1  10       64.48       59.73      3.17 o 
  -6  -1  10       41.11       43.82      2.91 o 
  -5  -1  10       64.24       48.91      2.55 o 
  -4  -1  10       33.72       23.05      1.59 o 
  -3  -1  10      126.25      181.42      4.12 o 
  -2  -1  10      494.61      530.74      8.41 o 
  -1  -1  10      850.73      893.63     11.04 o 
   0  -1  10      472.91      481.46      6.52 o 
   1  -1  10       40.88       24.62      1.21 o 
   2  -1  10      285.90      301.43      4.60 o 
   3  -1  10       28.78       23.97      1.30 o 
   4  -1  10       75.01       62.33      2.77 o 
   5  -1  10       21.02       20.87      1.79 o 
   6  -1  10       15.64       13.42      2.02 o 
   7  -1  10       30.33       31.06      3.27 o 
  -8   0  10       18.77       22.45      4.02 o 
  -7   0  10       21.19       19.89      2.02 o 
  -6   0  10       18.30       16.03      2.11 o 
  -5   0  10       13.51       12.98      1.62 o 
  -4   0  10        0.23        4.41      1.12 o 
  -3   0  10       58.30       60.00      2.79 o 
  -2   0  10      186.53      155.01      3.29 o 
  -1   0  10      210.07      236.50      3.87 o 
   0   0  10      196.19      201.35      3.44 o 
   1   0  10       39.86       50.47      2.09 o 
   2   0  10      206.69      220.05      4.00 o 
   3   0  10        7.91        7.14      0.96 o 
   4   0  10        0.03       -0.64      0.70 o 
   5   0  10       64.70       75.35      2.65 o 
   6   0  10        0.00       -0.62      1.76 o 
   7   0  10        5.07        3.71      2.32 o 
  -8   1  10       93.46       86.35      6.32 o 
  -7   1  10        5.42        5.16      1.55 o 
  -6   1  10      108.92      110.61      4.31 o 
  -5   1  10       98.26       93.45      3.70 o 
  -4   1  10        3.73        1.87      0.97 o 
  -3   1  10      178.44      139.81      3.20 o 
  -2   1  10      145.93      118.81      2.63 o 
  -1   1  10       24.44       24.14      1.34 o 
   0   1  10       13.51        6.14      1.03 o 
   1   1  10      178.61      155.16      2.74 o 
   2   1  10        0.95        0.56      0.77 o 
   3   1  10        2.60       -0.71      0.71 o 
   4   1  10        2.71        0.00      0.70 o 
   5   1  10       18.74       27.40      1.97 o 
   6   1  10        2.17        3.41      2.09 o 
  -8   2  10       50.98       49.10      5.03 o 
  -7   2  10       42.55       46.21      2.74 o 
  -6   2  10      178.59      164.88      5.41 o 
  -5   2  10       53.32       44.18      2.42 o 
  -4   2  10       25.17       15.20      1.44 o 
  -3   2  10      582.05      525.94      8.06 o 
  -2   2  10      419.89      447.16      7.03 o 
  -1   2  10        0.94       -0.48      0.78 o 
   0   2  10      279.07      252.19      4.15 o 
   1   2  10      420.88      421.18      6.05 o 
   2   2  10        0.53        3.32      0.90 o 
   3   2  10       65.87       58.12      1.95 o 
   4   2  10       38.65       47.50      1.77 o 
   5   2  10        8.21        7.18      2.49 o 
   6   2  10       28.06       22.72      3.04 o 
  -7   3  10        0.44       -1.18      1.18 o 
  -6   3  10        4.00        2.92      1.60 o 
  -5   3  10        5.12       10.41      1.52 o 
  -4   3  10       25.97       26.39      1.99 o 
  -3   3  10      361.24      397.24      7.27 o 
  -2   3  10      248.35      256.28      5.30 o 
  -1   3  10      333.56      325.72      5.48 o 
   0   3  10      294.29      306.46      5.23 o 
   1   3  10       40.94       54.71      1.97 o 
   2   3  10       13.92       16.75      1.23 o 
   3   3  10       69.12       84.72      2.35 o 
   4   3  10        0.96       -0.76      0.77 o 
   5   3  10        1.53        2.38      1.39 o 
   6   3  10       22.74       31.88      2.07 o 
  -7   4  10       23.44       18.94      2.85 o 
  -6   4  10        0.24       -0.46      3.72 o 
  -5   4  10       21.01       20.41      1.82 o 
  -4   4  10        4.45       -0.71      1.43 o 
  -3   4  10      171.66      162.76      4.04 o 
  -2   4  10       12.97        8.28      1.42 o 
  -1   4  10      489.36      516.06     10.96 o 
   0   4  10       19.26       23.45      1.56 o 
   1   4  10       17.15       22.15      1.47 o 
   2   4  10        7.77       12.06      1.10 o 
   3   4  10       12.47       12.71      1.25 o 
   4   4  10        0.27       -0.36      1.04 o 
   5   4  10        0.06       -0.37      1.30 o 
  -7   5  10        0.02        1.04      1.35 o 
  -6   5  10       36.33       37.34      8.95 o 
  -5   5  10       42.03       33.29      2.63 o 
  -4   5  10        0.11       -1.19      1.19 o 
  -3   5  10      125.56      108.95      3.30 o 
  -2   5  10       53.10       46.63      2.26 o 
  -1   5  10       19.49       18.08      1.72 o 
   0   5  10       28.94       26.02      1.64 o 
   1   5  10       54.95       48.76      2.05 o 
   2   5  10        1.04       -0.03      0.97 o 
   3   5  10       26.13       27.73      1.56 o 
   4   5  10       12.67       17.03      1.41 o 
   5   5  10        2.82        6.42      1.51 o 
  -7   6  10       35.32       46.44      2.97 o 
  -6   6  10       11.01        7.56      1.80 o 
  -5   6  10       50.74       45.46      3.05 o 
  -4   6  10        0.39       -0.02      1.22 o 
  -3   6  10      148.28      152.96      4.02 o 
  -2   6  10        0.21       -0.54      1.11 o 
  -1   6  10      115.90      117.52      3.50 o 
   0   6  10       60.52       51.83      2.44 o 
   1   6  10       21.14       19.73      1.56 o 
   2   6  10       20.75       19.31      1.52 o 
   3   6  10       32.25       34.38      2.07 o 
   4   6  10       31.76       29.10      2.30 o 
  -6   7  10       17.95       23.83      2.52 o 
  -5   7  10       12.43       11.16      2.26 o 
  -4   7  10      125.48      129.15      6.85 o 
  -3   7  10       19.73       20.67      2.09 o 
  -2   7  10        0.33        1.78      1.24 o 
  -1   7  10        0.18        0.61      1.26 o 
   0   7  10        4.59        9.93      1.39 o 
   1   7  10        4.34        4.00      1.26 o 
   2   7  10        2.62        2.13      1.06 o 
   3   7  10        0.09        0.06      0.98 o 
   4   7  10       57.00       63.62      2.91 o 
  -5   8  10       17.71       19.58      2.85 o 
  -4   8  10      107.24      106.44      4.04 o 
  -3   8  10      100.35      103.23      7.30 o 
  -2   8  10       98.27       96.18      3.35 o 
  -1   8  10        0.94       -0.12      1.30 o 
   0   8  10       10.34        7.81      1.65 o 
   1   8  10       39.44       39.39      2.34 o 
   2   8  10      117.27      114.66      2.89 o 
   3   8  10        0.63        0.51      1.26 o 
  -4   9  10        1.84       -1.54      1.62 o 
  -3   9  10       45.25       45.91      2.95 o 
  -2   9  10       27.95       30.64      2.61 o 
  -1   9  10        1.13        0.37      1.42 o 
   0   9  10      173.41      184.17      4.96 o 
   1   9  10       20.71       20.80      2.38 o 
   2   9  10        2.34       -0.88      1.91 o 
  -2  10  10        1.06        2.00      1.76 o 
  -1  10  10        0.03        2.22      1.54 o 
  -2 -10  11       11.65       10.74      2.10 o 
  -1 -10  11       83.93      114.74      3.46 o 
   0 -10  11      102.49      126.05      3.54 o 
   1 -10  11       44.88       59.42      2.57 o 
   2 -10  11       54.00       67.12      3.01 o 
  -3  -9  11        0.37        1.26      1.73 o 
  -2  -9  11       12.30       14.35      1.82 o 
  -1  -9  11       43.75       64.86      2.96 o 
   0  -9  11        0.01        0.92      1.09 o 
   1  -9  11      140.00      170.82      4.09 o 
   2  -9  11       96.03       91.60      3.91 o 
   3  -9  11       12.90        9.44      1.86 o 
   4  -9  11       30.43       34.62      2.58 o 
  -4  -8  11       64.37       66.67      2.82 o 
  -3  -8  11       49.30       45.81      2.84 o 
  -2  -8  11        0.12        0.23      1.28 o 
  -1  -8  11      176.08      161.09      4.11 o 
   0  -8  11      154.15      132.53      3.19 o 
   1  -8  11       78.35       70.84      2.53 o 
   2  -8  11       21.85       21.89      1.88 o 
   3  -8  11      144.37      136.35      4.61 o 
   4  -8  11        6.80        7.37      1.74 o 
  -5  -7  11       33.07       34.10      2.63 o 
  -4  -7  11        0.29       -0.67      1.43 o 
  -3  -7  11       18.66       18.55      1.92 o 
  -2  -7  11       11.40        4.08      1.20 o 
  -1  -7  11       38.86       32.97      1.88 o 
   0  -7  11        8.86        0.28      1.25 o 
   1  -7  11       83.38       70.90      2.27 o 
   2  -7  11      364.36      366.21      6.19 o 
   3  -7  11      196.17      200.20      5.59 o 
   4  -7  11       21.85       19.22      2.04 o 
   5  -7  11      235.94      234.29      6.05 o 
  -5  -6  11       64.35       72.20      3.12 o 
  -4  -6  11       19.49       21.32      1.57 o 
  -3  -6  11       28.13       42.87      2.44 o 
  -2  -6  11       23.72       30.46      1.78 o 
  -1  -6  11       26.36       41.14      1.99 o 
   0  -6  11        0.78        0.65      0.99 o 
   1  -6  11       59.71       69.74      2.18 o 
   2  -6  11        2.26        3.33      1.06 o 
   3  -6  11       13.03        8.50      1.44 o 
   4  -6  11       26.06       28.33      2.21 o 
   5  -6  11      130.08      138.45      5.16 o 
  -6  -5  11       35.71       41.01      3.35 o 
  -5  -5  11      108.94       95.38      5.12 o 
  -4  -5  11        0.93        0.15      0.98 o 
  -3  -5  11        2.42        2.88      0.93 o 
  -2  -5  11       30.48       12.07      1.26 o 
  -1  -5  11       13.57        7.56      1.32 o 
   0  -5  11       18.80       27.13      1.55 o 
   1  -5  11        0.13       -0.47      0.88 o 
   2  -5  11      147.20      136.15      3.17 o 
   3  -5  11        7.71       14.42      1.44 o 
   4  -5  11       50.76       46.84      2.64 o 
   5  -5  11        9.75       15.84      1.84 o 
   6  -5  11       42.98       39.38      3.72 o 
  -6  -4  11        1.46        0.60      1.90 o 
  -5  -4  11       50.47       49.62      2.40 o 
  -4  -4  11       38.26       40.87      2.40 o 
  -3  -4  11        4.49       -0.06      0.90 o 
  -2  -4  11        0.23       -0.45      0.94 o 
  -1  -4  11        0.64        0.25      1.02 o 
   0  -4  11       14.95       11.89      1.22 o 
   1  -4  11        0.05        0.56      0.87 o 
   2  -4  11       69.80       59.50      1.94 o 
   3  -4  11      208.71      190.15      3.78 o 
   4  -4  11       52.57       59.81      2.91 o 
   5  -4  11      138.46      138.08      4.24 o 
   6  -4  11       74.27       59.97      4.16 o 
  -7  -3  11        6.46        3.08      2.81 o 
  -6  -3  11        0.68       -1.53      1.53 o 
  -5  -3  11       30.87       26.33      2.83 o 
  -4  -3  11        9.85       16.79      1.84 o 
  -3  -3  11      142.10      136.90      3.20 o 
  -2  -3  11        3.85       13.80      1.27 o 
  -1  -3  11       30.77       24.64      1.33 o 
   0  -3  11        9.48        4.85      0.99 o 
   1  -3  11       26.11       37.15      1.69 o 
   2  -3  11        2.41        0.37      0.82 o 
   3  -3  11       20.76       26.25      1.45 o 
   4  -3  11       20.25       15.94      1.92 o 
   5  -3  11       56.43       53.99      2.72 o 
   6  -3  11        0.84        0.24      2.91 o 
  -7  -2  11        2.08        3.27      2.02 o 
  -6  -2  11      151.82      148.07      5.42 o 
  -5  -2  11      328.83      351.22      7.78 o 
  -4  -2  11        7.39        6.33      1.50 o 
  -3  -2  11       56.47       73.69      2.34 o 
  -2  -2  11      507.73      462.07      7.20 o 
  -1  -2  11       28.78       19.37      1.25 o 
   0  -2  11       19.46       13.45      1.22 o 
   1  -2  11       59.43       56.43      2.08 o 
   2  -2  11        2.59        6.78      0.95 o 
   3  -2  11      226.74      240.05      4.37 o 
   4  -2  11       17.31       15.99      1.74 o 
   5  -2  11       55.25       62.51      2.86 o 
   6  -2  11      106.56      119.68      8.57 o 
  -7  -1  11        0.01       -1.47      1.47 o 
  -6  -1  11        6.94        3.11      1.78 o 
  -5  -1  11        0.24       -1.62      1.83 o 
  -4  -1  11      163.80      182.38      4.98 o 
  -3  -1  11      185.82      170.18      4.14 o 
  -2  -1  11       30.62       16.95      1.37 o 
  -1  -1  11      323.12      318.79      4.90 o 
   0  -1  11        1.06        1.84      0.86 o 
   1  -1  11      139.25      128.06      2.97 o 
   2  -1  11       31.22       23.66      1.27 o 
   3  -1  11      238.08      229.27      4.23 o 
   4  -1  11       13.09        8.12      1.74 o 
   5  -1  11       94.14       96.16      3.51 o 
   6  -1  11       36.45       38.21      2.84 o 
  -7   0  11        7.68       10.39      2.48 o 
  -6   0  11       19.41       16.58      2.40 o 
  -5   0  11       59.77       47.73      2.58 o 
  -4   0  11       41.88       48.19      2.60 o 
  -3   0  11        0.16        2.67      1.16 o 
  -2   0  11       40.41       45.02      2.13 o 
  -1   0  11       11.31       14.93      1.46 o 
   0   0  11       62.85       66.78      2.15 o 
   1   0  11        8.27        5.12      1.02 o 
   2   0  11        0.22        2.06      0.81 o 
   3   0  11       45.16       35.58      1.62 o 
   4   0  11        4.19        1.64      0.77 o 
   5   0  11       70.61       62.34      2.56 o 
   6   0  11        7.77        4.67      2.58 o 
  -7   1  11       28.52       30.45      4.13 o 
  -6   1  11        0.02       -1.28      1.48 o 
  -5   1  11       11.44       13.11      1.75 o 
  -4   1  11      151.98      180.77      4.97 o 
  -3   1  11       18.49       23.05      2.26 o 
  -2   1  11      275.50      313.10      5.54 o 
  -1   1  11      129.58      120.69      2.75 o 
   0   1  11        1.14        0.39      0.81 o 
   1   1  11       30.75       37.70      1.55 o 
   2   1  11       46.22       49.77      1.78 o 
   3   1  11        7.78        4.92      0.92 o 
   4   1  11        0.95        1.13      0.83 o 
   5   1  11        5.54        2.42      1.39 o 
   6   1  11        2.97        0.32      1.12 o 
  -7   2  11        0.03       -0.05      2.61 o 
  -6   2  11       47.77       52.94      3.24 o 
  -5   2  11        1.57        6.56      1.52 o 
  -4   2  11       64.42       48.65      3.87 o 
  -3   2  11       51.57       71.51      2.70 o 
  -2   2  11       97.16       98.67      4.97 o 
  -1   2  11        0.49       -0.86      0.86 o 
   0   2  11       80.00      101.69      2.52 o 
   1   2  11       98.69      107.56      2.65 o 
   2   2  11       17.25       10.97      1.17 o 
   3   2  11       16.62       21.73      1.37 o 
   4   2  11       16.01       19.22      1.33 o 
   5   2  11        2.95       -0.62      2.02 o 
  -7   3  11        6.41        4.26      1.66 o 
  -6   3  11        0.20       -1.37      1.37 o 
  -5   3  11       10.53       11.20      2.70 o 
  -4   3  11       37.31       21.48      1.99 o 
  -3   3  11       71.29       72.52      2.75 o 
  -2   3  11        9.68       14.72      1.71 o 
  -1   3  11      246.91      232.08      5.12 o 
   0   3  11      442.12      439.14      7.05 o 
   1   3  11       16.20       26.02      1.60 o 
   2   3  11       42.28       40.98      2.01 o 
   3   3  11        8.84        7.51      1.09 o 
   4   3  11       64.00       65.25      2.31 o 
   5   3  11       28.19       27.59      2.21 o 
  -7   4  11      102.02      114.07      5.68 o 
  -6   4  11        0.01        0.08      1.57 o 
  -5   4  11        3.45       -0.26      1.50 o 
  -4   4  11       45.53       73.64      3.20 o 
  -3   4  11        8.54       15.00      1.57 o 
  -2   4  11      233.38      239.88      5.28 o 
  -1   4  11      277.65      272.27      5.77 o 
   0   4  11        6.93        2.99      1.15 o 
   1   4  11      557.23      540.81      8.34 o 
   2   4  11      394.74      400.26      6.56 o 
   3   4  11       45.14       48.94      2.26 o 
   4   4  11        7.01        4.24      1.31 o 
   5   4  11       12.97       10.47      3.01 o 
  -6   5  11       17.41       11.46      2.59 o 
  -5   5  11       45.03       54.44      3.41 o 
  -4   5  11        0.79        2.80      1.68 o 
  -3   5  11       66.22       76.60      2.92 o 
  -2   5  11       86.63      110.51      3.47 o 
  -1   5  11        3.02        5.01      1.34 o 
   0   5  11       19.03       21.30      1.84 o 
   1   5  11       68.40       77.43      2.62 o 
   2   5  11       26.69       33.58      1.80 o 
   3   5  11       89.25       78.43      2.53 o 
   4   5  11       17.03       20.31      1.54 o 
  -6   6  11       14.24       12.39      2.21 o 
  -5   6  11        0.91       -0.06      1.59 o 
  -4   6  11        2.24        4.08      1.59 o 
  -3   6  11       43.98       50.31      2.84 o 
  -2   6  11        0.80        0.91      1.22 o 
  -1   6  11       33.40       44.22      2.42 o 
   0   6  11       22.77       27.31      2.03 o 
   1   6  11       13.22       15.71      2.06 o 
   2   6  11        0.20       -0.18      1.08 o 
   3   6  11       27.35       40.07      1.98 o 
  -5   7  11       28.83       22.55      2.73 o 
  -4   7  11      138.28      127.02      4.45 o 
  -3   7  11        6.29        7.25      1.81 o 
  -2   7  11        3.88        5.62      1.47 o 
  -1   7  11       43.61       43.15      2.43 o 
   0   7  11       31.45       30.78      2.21 o 
   1   7  11       39.83       32.83      2.19 o 
   2   7  11        4.72        1.67      1.08 o 
   3   7  11       11.43       11.42      1.43 o 
  -4   8  11       80.69       86.99      3.96 o 
  -3   8  11       53.13       48.18      3.03 o 
  -2   8  11       73.26       77.01      3.67 o 
  -1   8  11       51.84       57.52      2.86 o 
   0   8  11        0.01        0.53      1.72 o 
   1   8  11       41.42       42.62      2.94 o 
   2   8  11        0.50       -1.39      1.62 o 
  -3   9  11        3.70        2.05      2.78 o 
  -2   9  11        6.04        2.50      1.90 o 
  -1   9  11        1.62        1.34      1.57 o 
   0   9  11        0.18       -1.49      1.68 o 
  -2  -9  12       23.89       23.54      2.16 o 
  -1  -9  12        0.20        2.30      1.21 o 
   0  -9  12       81.46       87.29      3.04 o 
   1  -9  12       28.80       47.94      2.66 o 
   2  -9  12        8.04        4.99      1.55 o 
  -3  -8  12       39.28       42.33      2.56 o 
  -2  -8  12       96.34      119.33      3.53 o 
  -1  -8  12        5.79        5.78      1.42 o 
   0  -8  12      183.03      211.29      5.87 o 
   1  -8  12       95.21      110.43      3.23 o 
   2  -8  12       10.28        9.69      1.72 o 
   3  -8  12       15.37       24.60      2.37 o 
  -4  -7  12        8.36       10.24      1.46 o 
  -3  -7  12        0.72       -1.23      1.23 o 
  -2  -7  12       23.66       22.78      1.78 o 
  -1  -7  12       51.55       77.54      3.12 o 
   0  -7  12       59.12       70.04      3.03 o 
   1  -7  12       15.64       16.97      1.69 o 
   2  -7  12       35.64       46.94      2.12 o 
   3  -7  12       28.45       34.96      2.62 o 
   4  -7  12       74.74       79.03      3.64 o 
  -5  -6  12       34.06       35.62      2.44 o 
  -4  -6  12       99.30      107.32      3.13 o 
  -3  -6  12       24.72       29.48      2.09 o 
  -2  -6  12       88.24       70.51      2.95 o 
  -1  -6  12       24.16       30.15      2.12 o 
   0  -6  12       13.98        6.73      1.80 o 
   1  -6  12       89.63       81.20      2.64 o 
   2  -6  12       30.07       20.21      1.54 o 
   3  -6  12      100.43       85.29      3.72 o 
   4  -6  12       45.96       35.17      2.58 o 
   5  -6  12       28.02       32.39      3.52 o 
  -5  -5  12       46.37       48.42      7.22 o 
  -4  -5  12        6.91        6.65      1.41 o 
  -3  -5  12        0.23        2.95      1.18 o 
  -2  -5  12       23.28       38.58      2.18 o 
  -1  -5  12        4.46       10.82      1.54 o 
   0  -5  12       46.73       55.86      2.55 o 
   1  -5  12       15.87       21.76      1.44 o 
   2  -5  12       55.19       41.25      1.91 o 
   3  -5  12       42.45       40.48      2.03 o 
   4  -5  12        1.74        4.65      1.64 o 
   5  -5  12       92.19       70.67      5.02 o 
  -6  -4  12        3.10       -0.03      1.91 o 
  -5  -4  12       19.18       21.18      2.61 o 
  -4  -4  12        1.53        4.64      1.27 o 
  -3  -4  12        4.01        7.74      1.21 o 
  -2  -4  12        5.87       15.70      1.64 o 
  -1  -4  12        0.03       -0.64      1.10 o 
   0  -4  12       36.09       53.81      2.14 o 
   1  -4  12        8.60        2.93      1.05 o 
   2  -4  12       23.96       26.04      1.57 o 
   3  -4  12       17.74       29.34      1.59 o 
   4  -4  12       24.02       33.67      2.44 o 
   5  -4  12       51.48       56.14      2.94 o 
  -6  -3  12       29.73       23.54      2.74 o 
  -5  -3  12       21.63       22.50      2.66 o 
  -4  -3  12       14.33       10.38      2.92 o 
  -3  -3  12        2.14        4.87      1.25 o 
  -2  -3  12       10.52       13.46      1.34 o 
  -1  -3  12       75.71       95.62      3.17 o 
   0  -3  12        1.01        0.59      0.97 o 
   1  -3  12       77.89       91.52      2.64 o 
   2  -3  12       16.33        6.43      1.10 o 
   3  -3  12        0.70       -0.48      0.84 o 
   4  -3  12       37.73       25.36      2.25 o 
   5  -3  12        5.88       10.35      1.76 o 
  -6  -2  12       17.39       17.18      2.53 o 
  -5  -2  12      223.19      216.82      7.04 o 
  -4  -2  12      109.31       95.70      3.65 o 
  -3  -2  12        3.28        0.32      1.15 o 
  -2  -2  12      158.57      131.20      3.23 o 
  -1  -2  12       24.58       32.62      3.59 o 
   0  -2  12        1.39        1.75      1.07 o 
   1  -2  12        3.46        5.01      1.03 o 
   2  -2  12       31.58       29.61      1.62 o 
   3  -2  12        5.28        1.04      1.01 o 
   4  -2  12       53.34       51.49      2.80 o 
   5  -2  12       17.41       19.63      2.04 o 
  -6  -1  12        2.31        0.04      1.84 o 
  -5  -1  12        8.08        2.14      2.31 o 
  -4  -1  12       16.90       23.20      2.12 o 
  -3  -1  12        3.77        9.40      1.81 o 
  -2  -1  12      252.48      301.26      6.17 o 
  -1  -1  12        0.16        2.09      1.16 o 
   0  -1  12      123.69      123.83      3.08 o 
   1  -1  12        0.35        2.11      0.94 o 
   2  -1  12        1.50        3.41      0.99 o 
   3  -1  12        8.61        9.11      1.11 o 
   4  -1  12       17.86       20.24      1.34 o 
   5  -1  12       25.33       27.10      1.98 o 
  -6   0  12        0.03       -1.62      1.62 o 
  -5   0  12       54.01       61.77      3.65 o 
  -4   0  12      117.98      131.80      4.36 o 
  -3   0  12       31.68       20.86      1.92 o 
  -2   0  12      183.28      180.69      4.47 o 
  -1   0  12       42.58       32.49      2.00 o 
   0   0  12       17.53       30.53      1.64 o 
   1   0  12        7.18        2.21      0.97 o 
   2   0  12        0.03       -0.47      0.87 o 
   3   0  12        0.01        1.35      0.87 o 
   4   0  12        0.41        1.12      0.88 o 
   5   0  12        7.73        4.63      1.44 o 
  -6   1  12       20.03       14.45      3.16 o 
  -5   1  12       16.54       17.67      2.72 o 
  -4   1  12      112.01       85.82      6.93 o 
  -3   1  12        2.03        1.29      1.07 o 
  -2   1  12       65.07       46.99      2.46 o 
  -1   1  12      222.86      208.72      4.38 o 
   0   1  12       29.60       27.60      1.54 o 
   1   1  12        0.73       -0.47      1.41 o 
   2   1  12       43.48       32.75      1.55 o 
   3   1  12        3.97        3.56      0.94 o 
   4   1  12        1.10        1.44      0.91 o 
   5   1  12        0.56        1.55      1.43 o 
  -6   2  12        6.45        5.33      1.99 o 
  -5   2  12        7.35        7.07      2.51 o 
  -4   2  12        0.08       -1.25      1.25 o 
  -3   2  12       34.50       19.08      1.71 o 
  -2   2  12        0.66        0.54      1.18 o 
  -1   2  12        6.13        6.21      1.41 o 
   0   2  12       87.92       85.04      2.93 o 
   1   2  12      125.15      120.63      4.31 o 
   2   2  12       13.92       14.06      1.33 o 
   3   2  12       32.94       30.93      1.64 o 
   4   2  12       26.64       25.00      2.00 o 
   5   2  12        2.64        3.93      1.55 o 
  -6   3  12       42.35       54.43      6.28 o 
  -5   3  12       21.75       28.01      2.76 o 
  -4   3  12      124.32      146.08      4.65 o 
  -3   3  12       41.83       51.08      2.47 o 
  -2   3  12       34.67       25.39      1.91 o 
  -1   3  12        0.91        1.74      1.42 o 
   0   3  12       35.65       36.37      2.21 o 
   1   3  12      216.89      203.99      4.29 o 
   2   3  12       50.31       43.93      1.99 o 
   3   3  12       10.65        9.22      1.26 o 
   4   3  12       23.39       19.07      1.48 o 
  -6   4  12        1.24       -1.71      1.71 o 
  -5   4  12        0.63       -1.42      2.48 o 
  -4   4  12       33.14       30.43      2.40 o 
  -3   4  12        2.64        1.21      1.43 o 
  -2   4  12       13.58       14.86      1.68 o 
  -1   4  12        6.54        5.26      1.46 o 
   0   4  12       34.23       29.61      2.39 o 
   1   4  12       43.13       39.10      1.97 o 
   2   4  12      105.45      115.96      3.15 o 
   3   4  12       19.67       18.55      1.64 o 
   4   4  12       28.72       18.14      1.53 o 
  -5   5  12        0.20       -1.00      1.73 o 
  -4   5  12        2.63       -1.08      1.41 o 
  -3   5  12        0.09       -1.30      1.30 o 
  -2   5  12       68.88       49.61      2.50 o 
  -1   5  12       37.85       38.72      2.34 o 
   0   5  12       24.78       24.81      2.03 o 
   1   5  12        1.45        2.72      1.61 o 
   2   5  12      191.59      186.44      4.12 o 
   3   5  12        0.40       -0.37      1.13 o 
  -5   6  12      100.43      121.76      5.36 o 
  -4   6  12       22.33       25.20      2.44 o 
  -3   6  12       54.26       69.56      3.46 o 
  -2   6  12        4.06        4.80      1.50 o 
  -1   6  12        0.02       -1.87      1.87 o 
   0   6  12        0.01        2.41      1.42 o 
   1   6  12        0.12        1.95      1.63 o 
   2   6  12       22.23       24.33      1.75 o 
  -4   7  12      133.46      161.29      5.30 o 
  -3   7  12      145.40      172.79      5.48 o 
  -2   7  12        1.09        1.56      1.63 o 
  -1   7  12       51.90       60.39      2.88 o 
   0   7  12       65.78       75.76      3.66 o 
   1   7  12        2.20        0.84      1.80 o 
  -2   8  12       27.36       35.49      2.92 o 
  -1   8  12       32.74       41.85      2.68 o 
  -1  -8  13       33.01       22.54      2.24 o 
   0  -8  13        7.17        6.93      1.69 o 
   1  -8  13       34.07       25.16      2.19 o 
  -3  -7  13        0.32       -1.48      1.53 o 
  -2  -7  13       12.24        5.84      1.65 o 
  -1  -7  13       49.50       65.35      3.04 o 
   0  -7  13        9.35       18.90      2.28 o 
   1  -7  13      120.99      119.67      3.95 o 
   2  -7  13       33.97       40.64      2.07 o 
   3  -7  13        1.57        2.80      2.45 o 
  -3  -6  13       29.34       27.27      2.48 o 
  -2  -6  13       10.63        4.87      1.53 o 
  -1  -6  13       12.36       14.36      2.93 o 
   0  -6  13       29.22       20.24      1.98 o 
   1  -6  13       65.92       74.07      3.24 o 
   2  -6  13       69.54       84.55      2.80 o 
   3  -6  13       18.43       20.13      2.27 o 
  -4  -5  13       22.86       22.60      1.95 o 
  -3  -5  13        7.57        2.13      2.20 o 
  -2  -5  13        0.16       -0.41      1.30 o 
  -1  -5  13       36.91       27.78      2.61 o 
   0  -5  13        4.13       -0.28      1.27 o 
   1  -5  13       46.27       44.43      2.09 o 
   2  -5  13       13.83       14.04      1.85 o 
   3  -5  13       23.64       33.63      1.98 o 
   4  -5  13      175.41      186.64      5.63 o 
  -5  -4  13        1.54        0.58      2.26 o 
  -4  -4  13        5.80       -1.43      1.43 o 
  -3  -4  13        2.57        0.87      2.09 o 
  -2  -4  13       79.28       99.59      3.42 o 
  -1  -4  13       29.55       16.08      1.78 o 
   0  -4  13        2.15        3.10      1.35 o 
   1  -4  13       34.89       25.96      1.86 o 
   2  -4  13       13.83        8.82      1.25 o 
   3  -4  13        6.57        1.81      1.18 o 
   4  -4  13       41.12       31.93      2.59 o 
  -5  -3  13       28.06       18.70      2.71 o 
  -4  -3  13       67.81       69.15      3.36 o 
  -3  -3  13        9.91       29.46      2.58 o 
  -2  -3  13        9.61       14.29      1.70 o 
  -1  -3  13      407.50      430.29      8.20 o 
   0  -3  13       13.44       24.42      1.95 o 
   1  -3  13       92.75       80.32      2.88 o 
   2  -3  13       24.35       34.20      1.80 o 
   3  -3  13       20.50       12.18      1.44 o 
   4  -3  13       33.61       35.44      2.81 o 
  -5  -2  13        9.35        9.90      3.04 o 
  -4  -2  13       35.84       56.62      3.07 o 
  -3  -2  13        0.56        1.91      1.44 o 
  -2  -2  13        8.53        2.27      1.69 o 
  -1  -2  13       97.75      119.77      3.71 o 
   0  -2  13        0.32        0.10      1.21 o 
   1  -2  13      108.87      132.05      3.65 o 
   2  -2  13       89.78      110.09      3.16 o 
   3  -2  13       31.46       30.79      1.87 o 
   4  -2  13       30.81       41.16      3.02 o 
  -5  -1  13        0.06       -0.79      2.15 o 
  -4  -1  13       33.10       29.91      2.43 o 
  -3  -1  13       32.43       20.70      2.32 o 
  -2  -1  13       86.67       78.00      3.23 o 
  -1  -1  13        3.95        0.45      1.36 o 
   0  -1  13      102.78       80.67      3.11 o 
   1  -1  13        6.77        3.86      1.16 o 
   2  -1  13      103.37       95.47      2.82 o 
   3  -1  13       32.17       46.49      2.20 o 
   4  -1  13       24.73       26.85      1.99 o 
  -5   0  13        0.01       -0.60      1.87 o 
  -4   0  13       83.90       78.03      3.53 o 
  -3   0  13      165.48      176.55      5.25 o 
  -2   0  13       35.04       50.99      2.56 o 
  -1   0  13       99.98       88.49      4.28 o 
   0   0  13      357.91      377.92      7.45 o 
   1   0  13       55.54       74.50      2.60 o 
   2   0  13      182.99      158.51      4.01 o 
   3   0  13        6.10        5.30      1.20 o 
   4   0  13        1.02       -0.85      0.85 o 
  -5   1  13        0.15       -1.30      2.02 o 
  -4   1  13       13.97       19.02      2.14 o 
  -3   1  13       52.75       80.01      3.48 o 
  -2   1  13        1.99        0.72      1.17 o 
  -1   1  13      106.22      136.14      3.58 o 
   0   1  13       18.71       30.46      1.99 o 
   1   1  13        1.40        1.15      1.38 o 
   2   1  13      102.37      127.76      3.08 o 
   3   1  13       28.86       42.29      2.04 o 
   4   1  13       18.28       15.13      1.39 o 
  -5   2  13       25.57       23.87      2.81 o 
  -4   2  13       10.44        8.89      1.89 o 
  -3   2  13        2.07        0.05      1.44 o 
  -2   2  13        2.86        0.35      1.31 o 
  -1   2  13       42.28       49.47      2.53 o 
   0   2  13        0.30       -1.24      1.24 o 
   1   2  13       12.43        3.72      1.30 o 
   2   2  13        3.92        6.38      1.26 o 
   3   2  13       25.53       21.37      1.77 o 
   4   2  13        2.86        3.08      1.53 o 
  -5   3  13       88.10       87.35      4.59 o 
  -4   3  13        6.44        8.19      1.86 o 
  -3   3  13       43.67       38.28      2.69 o 
  -2   3  13      124.72      137.92      4.19 o 
  -1   3  13       29.64       16.34      1.84 o 
   0   3  13        7.00        4.34      1.45 o 
   1   3  13        4.36        3.26      1.77 o 
   2   3  13       11.53        6.64      1.27 o 
   3   3  13        0.13       -0.06      1.21 o 
  -5   4  13        7.74        3.73      2.16 o 
  -4   4  13        7.88        5.60      1.83 o 
  -3   4  13       23.33       24.56      2.38 o 
  -2   4  13       10.23       11.26      1.77 o 
  -1   4  13      115.15      109.72      3.71 o 
   0   4  13       18.49       23.19      2.08 o 
   1   4  13       11.76        7.77      1.92 o 
   2   4  13        4.34        2.13      1.19 o 
   3   4  13       24.53       21.77      1.83 o 
  -4   5  13       37.80       30.70      2.67 o 
  -3   5  13        0.03        2.00      1.70 o 
  -2   5  13        1.33        1.53      1.71 o 
  -1   5  13        3.78        3.42      1.54 o 
   0   5  13        9.68       14.18      1.87 o 
   1   5  13        3.78        3.38      2.51 o 
   2   5  13        8.69       17.34      1.88 o 
  -3   6  13        4.44        3.20      1.78 o 
  -2   6  13       24.60       20.50      2.83 o 
  -1   6  13       11.30       13.28      1.90 o 
   0   6  13       27.61       25.26      2.59 o 
   1   6  13       34.69       34.84      2.86 o 
  -2  -6  14        0.53        1.96      1.75 o 
  -1  -6  14        8.46        4.15      1.56 o 
   0  -6  14       12.39        9.17      2.02 o 
   1  -6  14        2.80        0.17      1.42 o 
  -3  -5  14       12.29       14.48      2.19 o 
  -2  -5  14       16.86       30.04      2.31 o 
  -1  -5  14        4.89        1.36      1.50 o 
   0  -5  14        6.82        8.07      1.92 o 
   1  -5  14        0.99       -1.19      1.19 o 
   2  -5  14        4.19        2.10      1.36 o 
  -3  -4  14       66.81       81.64      3.79 o 
  -2  -4  14      135.50      136.24      4.21 o 
  -1  -4  14        0.81        2.60      1.55 o 
   0  -4  14        0.06        0.02      1.50 o 
   1  -4  14        0.71       -1.49      1.51 o 
   2  -4  14        0.01       -0.16      1.09 o 
   3  -4  14       40.30       38.45      2.14 o 
  -4  -3  14       16.20       22.15      2.46 o 
  -3  -3  14       44.83       46.45      3.01 o 
  -2  -3  14      102.66       88.31      3.44 o 
  -1  -3  14      102.09      101.41      3.62 o 
   0  -3  14       96.43       90.15      5.14 o 
   1  -3  14       75.26       62.70      3.85 o 
   2  -3  14        2.89        5.94      1.30 o 
   3  -3  14       96.72       87.77      3.56 o 
  -4  -2  14       29.38       38.92      2.83 o 
  -3  -2  14        0.02        3.69      1.73 o 
  -2  -2  14      159.09      174.18      4.78 o 
  -1  -2  14       29.15       18.29      1.93 o 
   0  -2  14       20.20       20.38      1.92 o 
   1  -2  14        7.91        8.67      1.53 o 
   2  -2  14       31.38       23.84      1.68 o 
   3  -2  14      113.00       97.76      4.61 o 
  -4  -1  14       27.91       42.13      2.92 o 
  -3  -1  14        7.31       11.34      2.07 o 
  -2  -1  14      244.88      284.63      6.37 o 
  -1  -1  14        4.36        4.79      1.56 o 
   0  -1  14        1.44        1.11      1.38 o 
   1  -1  14       21.61       29.57      2.03 o 
   2  -1  14       16.89       19.31      2.46 o 
   3  -1  14       16.42       23.86      1.87 o 
  -4   0  14       11.79        8.12      1.95 o 
  -3   0  14       66.33       74.50      3.61 o 
  -2   0  14      207.68      227.10      5.04 o 
  -1   0  14        2.08        0.27      1.28 o 
   0   0  14       75.70      108.49      3.36 o 
   1   0  14      256.90      267.15      6.11 o 
   2   0  14       62.03       52.88      2.37 o 
   3   0  14       34.63       41.22      2.46 o 
  -4   1  14        8.35        5.48      1.86 o 
  -3   1  14        0.43        0.57      1.61 o 
  -2   1  14       23.45       17.82      1.87 o 
  -1   1  14       24.59       26.06      1.98 o 
   0   1  14        1.39        0.07      1.33 o 
   1   1  14        8.23        7.18      1.76 o 
   2   1  14        0.00        0.98      1.09 o 
   3   1  14       17.73       14.50      2.34 o 
  -4   2  14        9.33       10.61      2.02 o 
  -3   2  14        0.01       -1.48      1.48 o 
  -2   2  14       62.94       62.53      2.99 o 
  -1   2  14       11.16       16.93      3.26 o 
   0   2  14       32.97       25.62      2.19 o 
   1   2  14      140.90      145.62      4.99 o 
   2   2  14       82.31       96.60      3.06 o 
  -4   3  14       21.61       27.64      2.58 o 
  -3   3  14        1.91        2.87      1.75 o 
  -2   3  14       18.00       23.68      2.14 o 
  -1   3  14        4.93        5.42      1.67 o 
   0   3  14        0.18       -0.79      1.61 o 
   1   3  14       32.57       43.75      3.09 o 
   2   3  14       16.30       22.92      1.80 o 
  -3   4  14        4.00        6.58      1.96 o 
  -2   4  14        6.48        7.38      2.02 o 
  -1   4  14        5.84       10.06      1.78 o 
   0   4  14        7.55       17.32      2.34 o 
   1   4  14       22.26       18.56      2.43 o 
  -1  -3  15       11.97       20.40      2.20 o 
   0  -3  15        0.77        2.44      1.71 o 
   1  -3  15        4.39       14.78      2.16 o 
  -2  -2  15       32.12       27.30      2.71 o 
  -1  -2  15       25.63       20.59      2.17 o 
   0  -2  15        7.43        5.69      1.88 o 
   1  -2  15        6.56        9.70      2.01 o 
  -2  -1  15       44.07       44.32      5.62 o 
  -1  -1  15       69.98       81.15      3.82 o 
   0  -1  15       11.23       13.08      2.17 o 
   1  -1  15        5.00        1.13      1.72 o 
  -2   0  15        9.97        8.35      2.07 o 
  -1   0  15       41.76       47.71      2.54 o 
   0   0  15        0.81        6.86      1.71 o 
   1   0  15       11.42       19.84      2.13 o 
  -2   1  15        0.29        2.81      1.90 o 
  -1   1  15       43.22       51.77      2.59 o 
   0   1  15       63.43       75.21      5.76 o 
  -1   2  15       44.24       45.42      2.78 o 
                                                 
